# Supplementary material for: Asymmetric Cascade Aza-Henry/Lactamization Reaction in the Highly Enantioselective Organocatalytic Synthesis of 3-(Nitromethyl)isoindolin-1-ones from α-Amido Sulfones
Source: J Org Chem. 2022 Jun 14;87(13):8420–8. doi: 10.1021/acs.joc.2c00518 (PMC9490826; doi:10.1021/acs.joc.2c00518)
Supplement: Supplementary file 2 — jo2c00518_si_002.zip [file jo2c00518_si_002.zip]

Archive with 1,217 entries (1,062 files):
- FID spettri amido sulfones/FID Aldeidi/
- FID spettri amido sulfones/FID Aldeidi/c_C13/
- FID spettri amido sulfones/FID Aldeidi/c_C13/acqu
- FID spettri amido sulfones/FID Aldeidi/c_C13/acqus
- FID spettri amido sulfones/FID Aldeidi/c_C13/audita.txt
- FID spettri amido sulfones/FID Aldeidi/c_C13/cpdprg2
- FID spettri amido sulfones/FID Aldeidi/c_C13/fid
- FID spettri amido sulfones/FID Aldeidi/c_C13/format.temp
- FID spettri amido sulfones/FID Aldeidi/c_C13/pdata/
- FID spettri amido sulfones/FID Aldeidi/c_C13/pdata/1/
- FID spettri amido sulfones/FID Aldeidi/c_C13/pdata/1/1i
- FID spettri amido sulfones/FID Aldeidi/c_C13/pdata/1/1r
- FID spettri amido sulfones/FID Aldeidi/c_C13/pdata/1/auditp.txt
- FID spettri amido sulfones/FID Aldeidi/c_C13/pdata/1/outd
- FID spettri amido sulfones/FID Aldeidi/c_C13/pdata/1/parm.txt
- FID spettri amido sulfones/FID Aldeidi/c_C13/pdata/1/peaklist.xml
- FID spettri amido sulfones/FID Aldeidi/c_C13/pdata/1/peakrng
- FID spettri amido sulfones/FID Aldeidi/c_C13/pdata/1/peaks
- FID spettri amido sulfones/FID Aldeidi/c_C13/pdata/1/proc
- FID spettri amido sulfones/FID Aldeidi/c_C13/pdata/1/procs
- FID spettri amido sulfones/FID Aldeidi/c_C13/pdata/1/title
- FID spettri amido sulfones/FID Aldeidi/c_C13/pulseprogram
- FID spettri amido sulfones/FID Aldeidi/c_C13/scon2
- FID spettri amido sulfones/FID Aldeidi/c_C13/uxnmr.par
- FID spettri amido sulfones/FID Aldeidi/c_H1/
- FID spettri amido sulfones/FID Aldeidi/c_H1/acqu
- FID spettri amido sulfones/FID Aldeidi/c_H1/acqus
- FID spettri amido sulfones/FID Aldeidi/c_H1/audita.txt
- FID spettri amido sulfones/FID Aldeidi/c_H1/fid
- FID spettri amido sulfones/FID Aldeidi/c_H1/format.temp
- FID spettri amido sulfones/FID Aldeidi/c_H1/pdata/
- FID spettri amido sulfones/FID Aldeidi/c_H1/pdata/1/
- FID spettri amido sulfones/FID Aldeidi/c_H1/pdata/1/1i
- FID spettri amido sulfones/FID Aldeidi/c_H1/pdata/1/1r
- FID spettri amido sulfones/FID Aldeidi/c_H1/pdata/1/assocs
- FID spettri amido sulfones/FID Aldeidi/c_H1/pdata/1/auditp.txt
- FID spettri amido sulfones/FID Aldeidi/c_H1/pdata/1/integrals.txt
- FID spettri amido sulfones/FID Aldeidi/c_H1/pdata/1/intrng
- FID spettri amido sulfones/FID Aldeidi/c_H1/pdata/1/outd
- FID spettri amido sulfones/FID Aldeidi/c_H1/pdata/1/parm.txt
- FID spettri amido sulfones/FID Aldeidi/c_H1/pdata/1/peak.txt.bak
- FID spettri amido sulfones/FID Aldeidi/c_H1/pdata/1/peaklist.xml
- FID spettri amido sulfones/FID Aldeidi/c_H1/pdata/1/peakrng
- FID spettri amido sulfones/FID Aldeidi/c_H1/pdata/1/peaks
- FID spettri amido sulfones/FID Aldeidi/c_H1/pdata/1/proc
- FID spettri amido sulfones/FID Aldeidi/c_H1/pdata/1/procs
- FID spettri amido sulfones/FID Aldeidi/c_H1/pdata/1/title
- FID spettri amido sulfones/FID Aldeidi/c_H1/pulseprogram
- FID spettri amido sulfones/FID Aldeidi/c_H1/scon
- FID spettri amido sulfones/FID Aldeidi/c_H1/uxnmr.par
- FID spettri amido sulfones/FID Aldeidi/e_C13/
- FID spettri amido sulfones/FID Aldeidi/e_C13/acqu
- FID spettri amido sulfones/FID Aldeidi/e_C13/acqus
- FID spettri amido sulfones/FID Aldeidi/e_C13/audita.txt
- FID spettri amido sulfones/FID Aldeidi/e_C13/cpdprg2
- FID spettri amido sulfones/FID Aldeidi/e_C13/fid
- FID spettri amido sulfones/FID Aldeidi/e_C13/format.temp
- FID spettri amido sulfones/FID Aldeidi/e_C13/pdata/
- FID spettri amido sulfones/FID Aldeidi/e_C13/pdata/1/
- FID spettri amido sulfones/FID Aldeidi/e_C13/pdata/1/1i
- FID spettri amido sulfones/FID Aldeidi/e_C13/pdata/1/1r
- FID spettri amido sulfones/FID Aldeidi/e_C13/pdata/1/auditp.txt
- FID spettri amido sulfones/FID Aldeidi/e_C13/pdata/1/outd
- FID spettri amido sulfones/FID Aldeidi/e_C13/pdata/1/parm.txt
- FID spettri amido sulfones/FID Aldeidi/e_C13/pdata/1/peaklist.xml
- FID spettri amido sulfones/FID Aldeidi/e_C13/pdata/1/peakrng
- FID spettri amido sulfones/FID Aldeidi/e_C13/pdata/1/peaks
- FID spettri amido sulfones/FID Aldeidi/e_C13/pdata/1/proc
- FID spettri amido sulfones/FID Aldeidi/e_C13/pdata/1/procs
- FID spettri amido sulfones/FID Aldeidi/e_C13/pdata/1/title
- FID spettri amido sulfones/FID Aldeidi/e_C13/pulseprogram
- FID spettri amido sulfones/FID Aldeidi/e_C13/scon2
- FID spettri amido sulfones/FID Aldeidi/e_C13/uxnmr.par
- FID spettri amido sulfones/FID Aldeidi/e_H1/
- FID spettri amido sulfones/FID Aldeidi/e_H1/acqu
- FID spettri amido sulfones/FID Aldeidi/e_H1/acqus
- FID spettri amido sulfones/FID Aldeidi/e_H1/audita.txt
- FID spettri amido sulfones/FID Aldeidi/e_H1/fid
- FID spettri amido sulfones/FID Aldeidi/e_H1/format.temp
- FID spettri amido sulfones/FID Aldeidi/e_H1/pdata/
- FID spettri amido sulfones/FID Aldeidi/e_H1/pdata/1/
- FID spettri amido sulfones/FID Aldeidi/e_H1/pdata/1/1i
- FID spettri amido sulfones/FID Aldeidi/e_H1/pdata/1/1r
- FID spettri amido sulfones/FID Aldeidi/e_H1/pdata/1/auditp.txt
- FID spettri amido sulfones/FID Aldeidi/e_H1/pdata/1/integrals.txt
- FID spettri amido sulfones/FID Aldeidi/e_H1/pdata/1/intrng
- FID spettri amido sulfones/FID Aldeidi/e_H1/pdata/1/outd
- FID spettri amido sulfones/FID Aldeidi/e_H1/pdata/1/parm.txt
- FID spettri amido sulfones/FID Aldeidi/e_H1/pdata/1/peaklist.xml
- FID spettri amido sulfones/FID Aldeidi/e_H1/pdata/1/peakrng
- FID spettri amido sulfones/FID Aldeidi/e_H1/pdata/1/peaks
- FID spettri amido sulfones/FID Aldeidi/e_H1/pdata/1/proc
- FID spettri amido sulfones/FID Aldeidi/e_H1/pdata/1/procs
- FID spettri amido sulfones/FID Aldeidi/e_H1/pdata/1/title
- FID spettri amido sulfones/FID Aldeidi/e_H1/pulseprogram
- FID spettri amido sulfones/FID Aldeidi/e_H1/scon2
- FID spettri amido sulfones/FID Aldeidi/e_H1/uxnmr.par
- FID spettri amido sulfones/FID Aldeidi/h_C13/
- FID spettri amido sulfones/FID Aldeidi/h_C13/acqu
- FID spettri amido sulfones/FID Aldeidi/h_C13/acqus
- FID spettri amido sulfones/FID Aldeidi/h_C13/audita.txt
- FID spettri amido sulfones/FID Aldeidi/h_C13/cpdprg2
- FID spettri amido sulfones/FID Aldeidi/h_C13/fid
- FID spettri amido sulfones/FID Aldeidi/h_C13/format.temp
- FID spettri amido sulfones/FID Aldeidi/h_C13/pdata/
- FID spettri amido sulfones/FID Aldeidi/h_C13/pdata/1/
- FID spettri amido sulfones/FID Aldeidi/h_C13/pdata/1/1i
- FID spettri amido sulfones/FID Aldeidi/h_C13/pdata/1/1r
- FID spettri amido sulfones/FID Aldeidi/h_C13/pdata/1/auditp.txt
- FID spettri amido sulfones/FID Aldeidi/h_C13/pdata/1/outd
- FID spettri amido sulfones/FID Aldeidi/h_C13/pdata/1/parm.txt
- FID spettri amido sulfones/FID Aldeidi/h_C13/pdata/1/peaklist.xml
- FID spettri amido sulfones/FID Aldeidi/h_C13/pdata/1/peakrng
- FID spettri amido sulfones/FID Aldeidi/h_C13/pdata/1/peaks
- FID spettri amido sulfones/FID Aldeidi/h_C13/pdata/1/proc
- FID spettri amido sulfones/FID Aldeidi/h_C13/pdata/1/procs
- FID spettri amido sulfones/FID Aldeidi/h_C13/pdata/1/title
- FID spettri amido sulfones/FID Aldeidi/h_C13/pulseprogram
- FID spettri amido sulfones/FID Aldeidi/h_C13/scon2
- FID spettri amido sulfones/FID Aldeidi/h_C13/uxnmr.par
- FID spettri amido sulfones/FID Aldeidi/h_H1/
- FID spettri amido sulfones/FID Aldeidi/h_H1/acqu
- FID spettri amido sulfones/FID Aldeidi/h_H1/acqus
- FID spettri amido sulfones/FID Aldeidi/h_H1/audita.txt
- FID spettri amido sulfones/FID Aldeidi/h_H1/fid
- FID spettri amido sulfones/FID Aldeidi/h_H1/format.temp
- FID spettri amido sulfones/FID Aldeidi/h_H1/pdata/
- FID spettri amido sulfones/FID Aldeidi/h_H1/pdata/1/
- FID spettri amido sulfones/FID Aldeidi/h_H1/pdata/1/1i
- FID spettri amido sulfones/FID Aldeidi/h_H1/pdata/1/1r
- FID spettri amido sulfones/FID Aldeidi/h_H1/pdata/1/auditp.txt
- FID spettri amido sulfones/FID Aldeidi/h_H1/pdata/1/integrals.txt
- FID spettri amido sulfones/FID Aldeidi/h_H1/pdata/1/intrng
- FID spettri amido sulfones/FID Aldeidi/h_H1/pdata/1/outd
- FID spettri amido sulfones/FID Aldeidi/h_H1/pdata/1/parm.txt
- FID spettri amido sulfones/FID Aldeidi/h_H1/pdata/1/peaklist.xml
- FID spettri amido sulfones/FID Aldeidi/h_H1/pdata/1/peakrng
- FID spettri amido sulfones/FID Aldeidi/h_H1/pdata/1/peaks
- FID spettri amido sulfones/FID Aldeidi/h_H1/pdata/1/proc
- FID spettri amido sulfones/FID Aldeidi/h_H1/pdata/1/procs
- FID spettri amido sulfones/FID Aldeidi/h_H1/pdata/1/title
- FID spettri amido sulfones/FID Aldeidi/h_H1/pulseprogram
- FID spettri amido sulfones/FID Aldeidi/h_H1/scon2
- FID spettri amido sulfones/FID Aldeidi/h_H1/uxnmr.par
- FID spettri amido sulfones/FID amidosolfoni/
- FID spettri amido sulfones/FID amidosolfoni/1a_C13/
- FID spettri amido sulfones/FID amidosolfoni/1a_C13/acqu
- FID spettri amido sulfones/FID amidosolfoni/1a_C13/acqus
- FID spettri amido sulfones/FID amidosolfoni/1a_C13/audita.txt
- FID spettri amido sulfones/FID amidosolfoni/1a_C13/cpdprg2
- FID spettri amido sulfones/FID amidosolfoni/1a_C13/fid
- FID spettri amido sulfones/FID amidosolfoni/1a_C13/format.temp
- FID spettri amido sulfones/FID amidosolfoni/1a_C13/pdata/
- FID spettri amido sulfones/FID amidosolfoni/1a_C13/pdata/1/
- FID spettri amido sulfones/FID amidosolfoni/1a_C13/pdata/1/1i
- FID spettri amido sulfones/FID amidosolfoni/1a_C13/pdata/1/1r
- FID spettri amido sulfones/FID amidosolfoni/1a_C13/pdata/1/auditp.txt
- FID spettri amido sulfones/FID amidosolfoni/1a_C13/pdata/1/outd
- FID spettri amido sulfones/FID amidosolfoni/1a_C13/pdata/1/peak.txt
- FID spettri amido sulfones/FID amidosolfoni/1a_C13/pdata/1/peakrng
- FID spettri amido sulfones/FID amidosolfoni/1a_C13/pdata/1/peaks
- FID spettri amido sulfones/FID amidosolfoni/1a_C13/pdata/1/proc
- FID spettri amido sulfones/FID amidosolfoni/1a_C13/pdata/1/procs
- FID spettri amido sulfones/FID amidosolfoni/1a_C13/pdata/1/title
- FID spettri amido sulfones/FID amidosolfoni/1a_C13/pulseprogram
- FID spettri amido sulfones/FID amidosolfoni/1a_C13/scon
- FID spettri amido sulfones/FID amidosolfoni/1a_C13/uxnmr.par
- FID spettri amido sulfones/FID amidosolfoni/1a_H1/
- FID spettri amido sulfones/FID amidosolfoni/1a_H1/acqu
- FID spettri amido sulfones/FID amidosolfoni/1a_H1/acqus
- FID spettri amido sulfones/FID amidosolfoni/1a_H1/audita.txt
- FID spettri amido sulfones/FID amidosolfoni/1a_H1/fid
- FID spettri amido sulfones/FID amidosolfoni/1a_H1/format.temp
- FID spettri amido sulfones/FID amidosolfoni/1a_H1/pdata/
- FID spettri amido sulfones/FID amidosolfoni/1a_H1/pdata/1/
- FID spettri amido sulfones/FID amidosolfoni/1a_H1/pdata/1/1i
- FID spettri amido sulfones/FID amidosolfoni/1a_H1/pdata/1/1r
- FID spettri amido sulfones/FID amidosolfoni/1a_H1/pdata/1/auditp.txt
- FID spettri amido sulfones/FID amidosolfoni/1a_H1/pdata/1/integrals.txt
- FID spettri amido sulfones/FID amidosolfoni/1a_H1/pdata/1/intrng
- FID spettri amido sulfones/FID amidosolfoni/1a_H1/pdata/1/outd
- FID spettri amido sulfones/FID amidosolfoni/1a_H1/pdata/1/parm.txt
- FID spettri amido sulfones/FID amidosolfoni/1a_H1/pdata/1/peak.txt.bak
- FID spettri amido sulfones/FID amidosolfoni/1a_H1/pdata/1/peaklist.xml
- FID spettri amido sulfones/FID amidosolfoni/1a_H1/pdata/1/peakrng
- FID spettri amido sulfones/FID amidosolfoni/1a_H1/pdata/1/peaks
- FID spettri amido sulfones/FID amidosolfoni/1a_H1/pdata/1/proc
- FID spettri amido sulfones/FID amidosolfoni/1a_H1/pdata/1/procs
- FID spettri amido sulfones/FID amidosolfoni/1a_H1/pdata/1/title
- FID spettri amido sulfones/FID amidosolfoni/1a_H1/pulseprogram
- FID spettri amido sulfones/FID amidosolfoni/1a_H1/scon
- FID spettri amido sulfones/FID amidosolfoni/1a_H1/uxnmr.par
- FID spettri amido sulfones/FID amidosolfoni/1b_C13/
- FID spettri amido sulfones/FID amidosolfoni/1b_C13/acqu
- FID spettri amido sulfones/FID amidosolfoni/1b_C13/acqus
- FID spettri amido sulfones/FID amidosolfoni/1b_C13/audita.txt
- FID spettri amido sulfones/FID amidosolfoni/1b_C13/cpdprg2
- FID spettri amido sulfones/FID amidosolfoni/1b_C13/fid
- FID spettri amido sulfones/FID amidosolfoni/1b_C13/format.temp
- FID spettri amido sulfones/FID amidosolfoni/1b_C13/pdata/
- FID spettri amido sulfones/FID amidosolfoni/1b_C13/pdata/1/
- FID spettri amido sulfones/FID amidosolfoni/1b_C13/pdata/1/1i
- FID spettri amido sulfones/FID amidosolfoni/1b_C13/pdata/1/1r
- FID spettri amido sulfones/FID amidosolfoni/1b_C13/pdata/1/auditp.txt
- FID spettri amido sulfones/FID amidosolfoni/1b_C13/pdata/1/integrals.txt
- FID spettri amido sulfones/FID amidosolfoni/1b_C13/pdata/1/intrng
- FID spettri amido sulfones/FID amidosolfoni/1b_C13/pdata/1/outd
- FID spettri amido sulfones/FID amidosolfoni/1b_C13/pdata/1/parm.txt
- FID spettri amido sulfones/FID amidosolfoni/1b_C13/pdata/1/peaklist.xml
- FID spettri amido sulfones/FID amidosolfoni/1b_C13/pdata/1/peakrng
- FID spettri amido sulfones/FID amidosolfoni/1b_C13/pdata/1/peaks
- FID spettri amido sulfones/FID amidosolfoni/1b_C13/pdata/1/proc
- FID spettri amido sulfones/FID amidosolfoni/1b_C13/pdata/1/procs
- FID spettri amido sulfones/FID amidosolfoni/1b_C13/pdata/1/title
- FID spettri amido sulfones/FID amidosolfoni/1b_C13/pulseprogram
- FID spettri amido sulfones/FID amidosolfoni/1b_C13/scon2
- FID spettri amido sulfones/FID amidosolfoni/1b_C13/uxnmr.par
- FID spettri amido sulfones/FID amidosolfoni/1b_H1/
- FID spettri amido sulfones/FID amidosolfoni/1b_H1/acqu
- FID spettri amido sulfones/FID amidosolfoni/1b_H1/acqus
- FID spettri amido sulfones/FID amidosolfoni/1b_H1/audita.txt
- FID spettri amido sulfones/FID amidosolfoni/1b_H1/fid
- FID spettri amido sulfones/FID amidosolfoni/1b_H1/format.temp
- FID spettri amido sulfones/FID amidosolfoni/1b_H1/pdata/
- FID spettri amido sulfones/FID amidosolfoni/1b_H1/pdata/1/
- FID spettri amido sulfones/FID amidosolfoni/1b_H1/pdata/1/1i
- FID spettri amido sulfones/FID amidosolfoni/1b_H1/pdata/1/1r
- FID spettri amido sulfones/FID amidosolfoni/1b_H1/pdata/1/auditp.txt
- FID spettri amido sulfones/FID amidosolfoni/1b_H1/pdata/1/integrals.txt
- FID spettri amido sulfones/FID amidosolfoni/1b_H1/pdata/1/intrng
- FID spettri amido sulfones/FID amidosolfoni/1b_H1/pdata/1/outd
- FID spettri amido sulfones/FID amidosolfoni/1b_H1/pdata/1/parm.txt
- FID spettri amido sulfones/FID amidosolfoni/1b_H1/pdata/1/peaklist.xml
- FID spettri amido sulfones/FID amidosolfoni/1b_H1/pdata/1/peakrng
- FID spettri amido sulfones/FID amidosolfoni/1b_H1/pdata/1/peaks
- FID spettri amido sulfones/FID amidosolfoni/1b_H1/pdata/1/proc
- FID spettri amido sulfones/FID amidosolfoni/1b_H1/pdata/1/procs
- FID spettri amido sulfones/FID amidosolfoni/1b_H1/pdata/1/title
- FID spettri amido sulfones/FID amidosolfoni/1b_H1/pulseprogram
- FID spettri amido sulfones/FID amidosolfoni/1b_H1/scon2
- FID spettri amido sulfones/FID amidosolfoni/1b_H1/uxnmr.par
- FID spettri amido sulfones/FID amidosolfoni/1c_C13/
- FID spettri amido sulfones/FID amidosolfoni/1c_C13/acqu
- FID spettri amido sulfones/FID amidosolfoni/1c_C13/acqus
- FID spettri amido sulfones/FID amidosolfoni/1c_C13/audita.txt
- FID spettri amido sulfones/FID amidosolfoni/1c_C13/cpdprg2
- FID spettri amido sulfones/FID amidosolfoni/1c_C13/fid
- FID spettri amido sulfones/FID amidosolfoni/1c_C13/format.temp
- FID spettri amido sulfones/FID amidosolfoni/1c_C13/pdata/
- FID spettri amido sulfones/FID amidosolfoni/1c_C13/pdata/1/
- FID spettri amido sulfones/FID amidosolfoni/1c_C13/pdata/1/1i
- FID spettri amido sulfones/FID amidosolfoni/1c_C13/pdata/1/1r
- FID spettri amido sulfones/FID amidosolfoni/1c_C13/pdata/1/auditp.txt
- FID spettri amido sulfones/FID amidosolfoni/1c_C13/pdata/1/outd
- FID spettri amido sulfones/FID amidosolfoni/1c_C13/pdata/1/parm.txt
- FID spettri amido sulfones/FID amidosolfoni/1c_C13/pdata/1/peak.txt
- FID spettri amido sulfones/FID amidosolfoni/1c_C13/pdata/1/peakrng
- FID spettri amido sulfones/FID amidosolfoni/1c_C13/pdata/1/peaks
- FID spettri amido sulfones/FID amidosolfoni/1c_C13/pdata/1/proc
- FID spettri amido sulfones/FID amidosolfoni/1c_C13/pdata/1/procs
- FID spettri amido sulfones/FID amidosolfoni/1c_C13/pdata/1/title
- FID spettri amido sulfones/FID amidosolfoni/1c_C13/pulseprogram
- FID spettri amido sulfones/FID amidosolfoni/1c_C13/scon
- FID spettri amido sulfones/FID amidosolfoni/1c_C13/uxnmr.par
- FID spettri amido sulfones/FID amidosolfoni/1c_H1/
- FID spettri amido sulfones/FID amidosolfoni/1c_H1/acqu
- FID spettri amido sulfones/FID amidosolfoni/1c_H1/acqus
- FID spettri amido sulfones/FID amidosolfoni/1c_H1/audita.txt
- FID spettri amido sulfones/FID amidosolfoni/1c_H1/fid
- FID spettri amido sulfones/FID amidosolfoni/1c_H1/format.temp
- FID spettri amido sulfones/FID amidosolfoni/1c_H1/pdata/
- FID spettri amido sulfones/FID amidosolfoni/1c_H1/pdata/1/
- FID spettri amido sulfones/FID amidosolfoni/1c_H1/pdata/1/1i
- FID spettri amido sulfones/FID amidosolfoni/1c_H1/pdata/1/1r
- FID spettri amido sulfones/FID amidosolfoni/1c_H1/pdata/1/auditp.txt
- FID spettri amido sulfones/FID amidosolfoni/1c_H1/pdata/1/integrals.txt
- FID spettri amido sulfones/FID amidosolfoni/1c_H1/pdata/1/intrng
- FID spettri amido sulfones/FID amidosolfoni/1c_H1/pdata/1/outd
- FID spettri amido sulfones/FID amidosolfoni/1c_H1/pdata/1/parm.txt
- FID spettri amido sulfones/FID amidosolfoni/1c_H1/pdata/1/peak.txt.bak
- FID spettri amido sulfones/FID amidosolfoni/1c_H1/pdata/1/peaklist.xml
- FID spettri amido sulfones/FID amidosolfoni/1c_H1/pdata/1/peakrng
- FID spettri amido sulfones/FID amidosolfoni/1c_H1/pdata/1/peaks
- FID spettri amido sulfones/FID amidosolfoni/1c_H1/pdata/1/proc
- FID spettri amido sulfones/FID amidosolfoni/1c_H1/pdata/1/procs
- FID spettri amido sulfones/FID amidosolfoni/1c_H1/pdata/1/title
- FID spettri amido sulfones/FID amidosolfoni/1c_H1/pulseprogram
- FID spettri amido sulfones/FID amidosolfoni/1c_H1/scon
- FID spettri amido sulfones/FID amidosolfoni/1c_H1/uxnmr.par
- FID spettri amido sulfones/FID amidosolfoni/1d_C13/
- FID spettri amido sulfones/FID amidosolfoni/1d_C13/acqu
- FID spettri amido sulfones/FID amidosolfoni/1d_C13/acqus
- FID spettri amido sulfones/FID amidosolfoni/1d_C13/audita.txt
- FID spettri amido sulfones/FID amidosolfoni/1d_C13/cpdprg2
- FID spettri amido sulfones/FID amidosolfoni/1d_C13/fid
- FID spettri amido sulfones/FID amidosolfoni/1d_C13/format.temp
- FID spettri amido sulfones/FID amidosolfoni/1d_C13/pdata/
- FID spettri amido sulfones/FID amidosolfoni/1d_C13/pdata/1/
- FID spettri amido sulfones/FID amidosolfoni/1d_C13/pdata/1/1i
- FID spettri amido sulfones/FID amidosolfoni/1d_C13/pdata/1/1r
[truncated: 917 more entries]
