# Supplementary material for: Asymmetric Cascade Aza-Henry/Lactamization Reaction in the Highly Enantioselective Organocatalytic Synthesis of 3-(Nitromethyl)isoindolin-1-ones from α-Amido Sulfones
Source: J Org Chem. 2022 Jun 14;87(13):8420–8. doi: 10.1021/acs.joc.2c00518 (PMC9490826; doi:10.1021/acs.joc.2c00518)
Supplement: Supplementary file 2 — jo2c00518_si_002.zip [file jo2c00518_si_002.zip › FID spettri amido sulfones/FID Aldeidi/c_C13/pdata/1/auditp.txt]

##TITLE= Audit trail, TOPSPIN		Version 2.1
##JCAMPDX= 5.01
##ORIGIN= Bruker BioSpin GmbH
##OWNER= nmr
$$ /opt/topspin2.1pl8/data/Laura/nmr/13C_LORENZO/57/pdata/1/auditp.txt
##AUDIT TRAIL=  $$ (NUMBER, WHEN, WHO, WHERE, PROCESS, VERSION, WHAT)
(   1,<2022-01-14 11:57:27.805 +0100>,<nmr>,<NMR-300>,<go>,<TOPSPIN 2.1>,
      <created by zg
	started at 2022-01-14 11:54:29.280 +0100,
	POWCHK enabled, PULCHK disabled,
       terminated by command 'halt'
       configuration hash MD5:
       A8 31 27 F3 DA FB B8 8B 3B 40 81 1F C0 D1 AC 64
       data hash MD5: 32K
       BB A7 6A 73 3F 7F 25 ED 60 0E BF D3 DE 66 88 04>)
(   2,<2022-01-14 11:57:31.622 +0100>,<nmr>,<NMR-300>,<proc1d>,<TOPSPIN 2.1>,
      <Start of raw data processing
       efp BC_mod = 2 LB = 3 FT_mod = 6 PKNL = 1 PHC0 = 150.3187 PHC1 = -82.32883 SI = 16K 
       data hash MD5: 16K
       07 2B 6B 9A 6D 1F 50 FF D9 44 74 7D 92 CE B1 00>)
##END=

$$ hash MD5
$$ 40 D3 3A 2B 9B C0 B4 0C 45 BD 83 D9 0A 90 87 73
