# Supplementary material for: Asymmetric Cascade Aza-Henry/Lactamization Reaction in the Highly Enantioselective Organocatalytic Synthesis of 3-(Nitromethyl)isoindolin-1-ones from α-Amido Sulfones
Source: J Org Chem. 2022 Jun 14;87(13):8420–8. doi: 10.1021/acs.joc.2c00518 (PMC9490826; doi:10.1021/acs.joc.2c00518)
Supplement: Supplementary file 2 — jo2c00518_si_002.zip [file jo2c00518_si_002.zip › FID spettri amido sulfones/FID Aldeidi/c_C13/pdata/1/parm.txt]

NAME        13C_LORENZO                
EXPNO                57                
PROCNO                1                
Date_          20220114                
Time              11.55                
INSTRUM           spect                
PROBHD   5 mm DUL 13C-1                
PULPROG          zgpg30                
TD                32768                
SOLVENT           CDCl3                
NS                   58                
DS                    0                
SWH           18115.941 Hz             
FIDRES         0.552855 Hz             
AQ            0.9044744 sec            
RG                16384                
DW               27.600 usec           
DE                25.00 usec           
TE                294.2 K              
D1           2.00000000 sec            
D11          0.03000000 sec            
TD0                1000                

======== CHANNEL f1 ========
NUC1                13C                
P1                 9.00 usec           
PL1                1.80 dB             
PL1W        49.78760910 W              
SFO1         75.4760204 MHz            

======== CHANNEL f2 ========
CPDPRG2         waltz16                
NUC2                 1H                
PCPD2             80.00 usec           
PL2                1.00 dB             
PL12              15.96 dB             
PL13              25.00 dB             
PL2W        19.95262337 W              
PL12W        0.63679552 W              
PL13W        0.07943282 W              
SFO2        300.1313506 MHz            
SI                16384                
SF           75.4677381 MHz            
WDW                  EM                
SSB                   0                
LB                 3.00 Hz             
GB                    0                
PC                 1.40                
