# Supplementary material for: Asymmetric Cascade Aza-Henry/Lactamization Reaction in the Highly Enantioselective Organocatalytic Synthesis of 3-(Nitromethyl)isoindolin-1-ones from α-Amido Sulfones
Source: J Org Chem. 2022 Jun 14;87(13):8420–8. doi: 10.1021/acs.joc.2c00518 (PMC9490826; doi:10.1021/acs.joc.2c00518)
Supplement: Supplementary file 2 — jo2c00518_si_002.zip [file jo2c00518_si_002.zip › FID spettri amido sulfones/FID Aldeidi/c_C13/pdata/1/peaklist.xml]

<?xml version="1.0" encoding="UTF-8"?>
<PeakList>
  <PeakList1D>
    <PeakList1DHeader creator="Laura" date="2022-01-14T11:57:58" expNo="57" name="13C_LORENZO" owner="" procNo="1" source="/opt/topspin2.1pl8">
      <PeakPickDetails>F1=193.507ppm, F2=188.137ppm, MI=8.53cm, MAXI=13.86cm, PC=1.400
      </PeakPickDetails>
    </PeakList1DHeader>
    <Peak1D F1="190.9438" intensity="10.7" type="0"/>
  </PeakList1D>
  <PeakList1D>
    <PeakList1DHeader creator="Laura" date="2022-01-14T11:57:58" expNo="57" name="13C_LORENZO" owner="" procNo="1" source="/opt/topspin2.1pl8">
      <PeakPickDetails>F1=166.298ppm, F2=161.823ppm, MI=2.66cm, MAXI=7.97cm, PC=1.400
      </PeakPickDetails>
    </PeakList1DHeader>
    <Peak1D F1="165.1516" intensity="4.32" type="0"/>
  </PeakList1D>
  <PeakList1D>
    <PeakList1DHeader creator="Laura" date="2022-01-14T11:57:58" expNo="57" name="13C_LORENZO" owner="" procNo="1" source="/opt/topspin2.1pl8">
      <PeakPickDetails>F1=142.848ppm, F2=138.731ppm, MI=1.54cm, MAXI=3.91cm, PC=1.400
      </PeakPickDetails>
    </PeakList1DHeader>
    <Peak1D F1="140.3184" intensity="2.03" type="0"/>
  </PeakList1D>
  <PeakList1D>
    <PeakList1DHeader creator="Laura" date="2022-01-14T11:57:58" expNo="57" name="13C_LORENZO" owner="" procNo="1" source="/opt/topspin2.1pl8">
      <PeakPickDetails>F1=138.731ppm, F2=134.435ppm, MI=3.46cm, MAXI=13.84cm, PC=1.400
      </PeakPickDetails>
    </PeakList1DHeader>
    <Peak1D F1="135.2835" intensity="4.18" type="0"/>
  </PeakList1D>
  <PeakList1D>
    <PeakList1DHeader creator="Laura" date="2022-01-14T11:57:58" expNo="57" name="13C_LORENZO" owner="" procNo="1" source="/opt/topspin2.1pl8">
      <PeakPickDetails>F1=134.255ppm, F2=131.928ppm, MI=3.04cm, MAXI=8.54cm, PC=1.400
      </PeakPickDetails>
    </PeakList1DHeader>
    <Peak1D F1="133.7342" intensity="6.21" type="0"/>
    <Peak1D F1="133.621" intensity="6.19" type="0"/>
  </PeakList1D>
  <PeakList1D>
    <PeakList1DHeader creator="Laura" date="2022-01-14T11:57:58" expNo="57" name="13C_LORENZO" owner="" procNo="1" source="/opt/topspin2.1pl8">
      <PeakPickDetails>F1=131.928ppm, F2=125.663ppm, MI=12.72cm, MAXI=22.78cm, PC=1.400
      </PeakPickDetails>
    </PeakList1DHeader>
    <Peak1D F1="128.8742" intensity="15.06" type="0"/>
  </PeakList1D>
  <PeakList1D>
    <PeakList1DHeader creator="Laura" date="2022-01-14T11:57:58" expNo="57" name="13C_LORENZO" owner="" procNo="1" source="/opt/topspin2.1pl8">
      <PeakPickDetails>F1=121.188ppm, F2=112.775ppm, MI=2.85cm, MAXI=14.61cm, PC=1.400
      </PeakPickDetails>
    </PeakList1DHeader>
    <Peak1D F1="120.1124" intensity="6.49" type="0"/>
    <Peak1D F1="119.8208" intensity="6.21" type="0"/>
    <Peak1D F1="115.5564" intensity="6.81" type="0"/>
    <Peak1D F1="115.2483" intensity="5.94" type="0"/>
  </PeakList1D>
  <PeakList1D>
    <PeakList1DHeader creator="Laura" date="2022-01-14T11:57:58" expNo="57" name="13C_LORENZO" owner="" procNo="1" source="/opt/topspin2.1pl8">
      <PeakPickDetails>F1=68.560ppm, F2=62.295ppm, MI=4.37cm, MAXI=16.70cm, PC=1.400
      </PeakPickDetails>
    </PeakList1DHeader>
    <Peak1D F1="67.9369" intensity="12.1" type="0"/>
  </PeakList1D>
</PeakList>
