# Supplementary material for: Asymmetric Cascade Aza-Henry/Lactamization Reaction in the Highly Enantioselective Organocatalytic Synthesis of 3-(Nitromethyl)isoindolin-1-ones from α-Amido Sulfones
Source: J Org Chem. 2022 Jun 14;87(13):8420–8. doi: 10.1021/acs.joc.2c00518 (PMC9490826; doi:10.1021/acs.joc.2c00518)
Supplement: Supplementary file 2 — jo2c00518_si_002.zip [file jo2c00518_si_002.zip › FID spettri amido sulfones/FID Aldeidi/c_C13/pdata/1/peakrng]

P    #regions in PPM
# 2022-01-14 11:58:00 +0100  nmr@NMR-300
# low field   high field   mi   maxi
  193.50692193820274  188.13670208792882  8.530  13.860  # for region 1
  166.29780803014833  161.82262482158674  2.657  7.972  # for region 2
  142.84784801728563  138.730689465409  1.540  3.909  # for region 3
  138.730679465409  134.43450358518987  3.459  13.835  # for region 4
  134.2554962568474  131.9284009883954  3.037  8.541  # for region 5
  131.9284009883954  125.66314449640917  12.717  22.777  # for region 6
  121.18796128784759  112.77461685575182  2.847  14.615  # for region 7
  68.55980675516341  62.29455026317719  4.366  16.703  # for region 8
