# Supplementary material for: Asymmetric Cascade Aza-Henry/Lactamization Reaction in the Highly Enantioselective Organocatalytic Synthesis of 3-(Nitromethyl)isoindolin-1-ones from α-Amido Sulfones
Source: J Org Chem. 2022 Jun 14;87(13):8420–8. doi: 10.1021/acs.joc.2c00518 (PMC9490826; doi:10.1021/acs.joc.2c00518)
Supplement: Supplementary file 2 — jo2c00518_si_002.zip [file jo2c00518_si_002.zip › FID spettri amido sulfones/FID Aldeidi/c_H1/pdata/1/assocs]

##TITLE= Parameter file, TOPSPIN		Version 2.1
##JCAMPDX= 5.0
##DATATYPE= Parameter Values
##NPOINTS= 1	$$ modification sequence number
##ORIGIN= Bruker BioSpin GmbH
##OWNER= Giuseppe
$$ 2022-01-15 11:23:07.402 +0100  Giuseppe@LAPTOP-TMROBLOK
$$ C:/Users/Giuseppe/Desktop/topspin1/bruker/data/400/nmr/Lorenzo_2019/288/pdata/1/assocs
$$ process C:\Users\Giuseppe\Desktop\topspin1\bruker\prog\mod\dataserver.exe
##$MULTDISP= <C:\Users\Giuseppe\Desktop\topspin1\bruker\data\300\nmr\Lorenzo\666\pdata\1>
##END=
