# Supplementary material for: Asymmetric Cascade Aza-Henry/Lactamization Reaction in the Highly Enantioselective Organocatalytic Synthesis of 3-(Nitromethyl)isoindolin-1-ones from α-Amido Sulfones
Source: J Org Chem. 2022 Jun 14;87(13):8420–8. doi: 10.1021/acs.joc.2c00518 (PMC9490826; doi:10.1021/acs.joc.2c00518)
Supplement: Supplementary file 2 — jo2c00518_si_002.zip [file jo2c00518_si_002.zip › FID spettri amido sulfones/FID Aldeidi/c_H1/pdata/1/auditp.txt]

##TITLE= Audit trail, TOPSPIN		Version 1.3
##JCAMPDX= 5.01
##ORIGIN= Bruker BioSpin GmbH
##OWNER= Patrizia
$$ C:/Bruker/TOPSPIN/data/laura/nmr/Lorenzo_2019/288/pdata/1/auditp.txt
##AUDIT TRAIL=  $$ (NUMBER, WHEN, WHO, WHERE, VERSION, WHAT)
(   1,<2021-09-08 11:01:01.890 +0200>,<Patrizia>,<NMR-400>,<TOPSPIN 1.3>,
      <acquisition in progress>)
(   2,<2021-09-08 11:01:59.171 +0200>,<Patrizia>,<NMR-400>,<TOPSPIN 1.3>,
      <Start of raw data processing
       fp BC_mod = 2 FT_mod = 6 PKNL = 1 PHC0 = 50.2943 PHC1 = -2.000947 SI = 64K 
       data hash MD5: 64K
       08 BC B7 30 42 F9 8C 65 0E E7 4F D4 7C 73 03 8D>)
##END=

$$ hash MD5
$$ 8E 76 F3 11 61 7D 21 AE E8 17 59 DF BC C0 62 98
