# Supplementary material for: Asymmetric Cascade Aza-Henry/Lactamization Reaction in the Highly Enantioselective Organocatalytic Synthesis of 3-(Nitromethyl)isoindolin-1-ones from α-Amido Sulfones
Source: J Org Chem. 2022 Jun 14;87(13):8420–8. doi: 10.1021/acs.joc.2c00518 (PMC9490826; doi:10.1021/acs.joc.2c00518)
Supplement: Supplementary file 2 — jo2c00518_si_002.zip [file jo2c00518_si_002.zip › FID spettri amido sulfones/FID Aldeidi/c_H1/pdata/1/integrals.txt]

   Current data set:
   NAME =	Lorenzo_2019	EXPNO =	288	PROCNO = 1
   USER =	400	DU    =	C:/Users/Giuseppe/Desktop/topspin1/bruker

   Number   Integrated Region     Integral
     1     10.791     10.554         1.02608
     2      8.128      8.005         1.00043
     3      7.684      7.561         1.04405
     4      7.531      7.270         6.01564
     5      5.487      5.319         2.00000
