# Supplementary material for: Asymmetric Cascade Aza-Henry/Lactamization Reaction in the Highly Enantioselective Organocatalytic Synthesis of 3-(Nitromethyl)isoindolin-1-ones from α-Amido Sulfones
Source: J Org Chem. 2022 Jun 14;87(13):8420–8. doi: 10.1021/acs.joc.2c00518 (PMC9490826; doi:10.1021/acs.joc.2c00518)
Supplement: Supplementary file 2 — jo2c00518_si_002.zip [file jo2c00518_si_002.zip › FID spettri amido sulfones/FID Aldeidi/c_H1/pdata/1/intrng]

A 1.0 #regions in PPM
# low field   high field  bias        slope
  10.790833738380057  10.553588457607162  -2304000.0  -0.0  # for region 1
  8.12756413486498  8.005114957691871  -2176000.0  -0.0  # for region 2
  7.683685867612466  7.561236690439359  -3840000.0  -0.0  # for region 3
  7.530624396146082  7.270419894653229  -256000.0  -0.0  # for region 4
  5.487253752069859  5.318886133456837  -0.0  -0.0  # for region 5
