# Supplementary material for: Asymmetric Cascade Aza-Henry/Lactamization Reaction in the Highly Enantioselective Organocatalytic Synthesis of 3-(Nitromethyl)isoindolin-1-ones from α-Amido Sulfones
Source: J Org Chem. 2022 Jun 14;87(13):8420–8. doi: 10.1021/acs.joc.2c00518 (PMC9490826; doi:10.1021/acs.joc.2c00518)
Supplement: Supplementary file 2 — jo2c00518_si_002.zip [file jo2c00518_si_002.zip › FID spettri amido sulfones/FID Aldeidi/c_H1/pdata/1/peak.txt.bak]

DU=C:/Bruker/TOPSPIN, USER=laura, NAME=Lorenzo_2019, EXPNO=288, PROCNO=1
F1=11.036ppm, F2=10.554ppm, MI=14.08cm, MAXI=85.25cm, PC=1.000
     #     ADDRESS            FREQUENCY         INTENSITY
                           [Hz]        [PPM]
     1      7176.4     4268.879      10.6687        16.70

     2      7213.5     4266.129      10.6619        18.47

     3     21210.5     3239.326       8.0957         8.44

     4     21282.0     3234.105       8.0826         9.33

     5     21328.3     3230.679       8.0741        10.34

     6     21399.8     3225.440       8.0610        10.12

     7     23740.8     3053.713       7.6318         8.04

     8     23777.9     3051.010       7.6250         9.37

     9     23860.2     3044.943       7.6099         8.85

    10     23897.3     3042.242       7.6031         9.82

    11     24681.1     2984.713       7.4594         9.41

    12     24785.8     2977.048       7.4402        23.52

    13     24825.1     2974.177       7.4330        13.33

    14     24854.6     2972.021       7.4276        12.89

    15     24882.9     2969.934       7.4224         8.70

    16     24907.5     2968.111       7.4179         8.88

    17     24941.3     2965.630       7.4117        23.98

    18     24964.2     2963.968       7.4075        14.39

    19     25042.2     2958.231       7.3932        20.01

    20     25062.4     2956.762       7.3895        20.25

    21     25085.8     2955.049       7.3852        14.97

    22     25137.6     2951.228       7.3757        23.08

    23     25218.4     2945.299       7.3609        20.77

    24     25422.4     2930.358       7.3235         8.24

    25     25459.5     2927.646       7.3167         7.95

    26     25525.5     2922.771       7.3046         8.29

    27     25539.6     2921.737       7.3020         9.24

    28     25562.5     2920.082       7.2978         9.41

    29     25576.7     2919.022       7.2952         9.45

    30     35864.7     2164.283       5.4090        70.00
