# Supplementary material for: Asymmetric Cascade Aza-Henry/Lactamization Reaction in the Highly Enantioselective Organocatalytic Synthesis of 3-(Nitromethyl)isoindolin-1-ones from α-Amido Sulfones
Source: J Org Chem. 2022 Jun 14;87(13):8420–8. doi: 10.1021/acs.joc.2c00518 (PMC9490826; doi:10.1021/acs.joc.2c00518)
Supplement: Supplementary file 2 — jo2c00518_si_002.zip [file jo2c00518_si_002.zip › FID spettri amido sulfones/FID Aldeidi/c_H1/pdata/1/peaklist.xml]

<?xml version="1.0" encoding="UTF-8"?>
<PeakList>
  <PeakList1D>
    <PeakList1DHeader creator="400" date="2022-01-15T11:25:47" expNo="288" name="Lorenzo_2019" owner="" procNo="1" source="C:\Users\Giuseppe\Desktop\topspin1\bruker">
      <PeakPickDetails>F1=11.010ppm, F2=10.360ppm, MI=16.47cm, MAXI=57.39cm, PC=1.000
      </PeakPickDetails>
    </PeakList1DHeader>
    <Peak1D F1="10.6618" intensity="17.75" type="0"/>
  </PeakList1D>
  <PeakList1D>
    <PeakList1DHeader creator="400" date="2022-01-15T11:25:47" expNo="288" name="Lorenzo_2019" owner="" procNo="1" source="C:\Users\Giuseppe\Desktop\topspin1\bruker">
      <PeakPickDetails>F1=8.110ppm, F2=8.045ppm, MI=3.99cm, MAXI=31.44cm, PC=1.000
      </PeakPickDetails>
    </PeakList1DHeader>
    <Peak1D F1="8.0956" intensity="8.29" type="0"/>
    <Peak1D F1="8.0825" intensity="9.13" type="0"/>
    <Peak1D F1="8.074" intensity="10.16" type="0"/>
    <Peak1D F1="8.0609" intensity="9.93" type="0"/>
  </PeakList1D>
  <PeakList1D>
    <PeakList1DHeader creator="400" date="2022-01-15T11:25:47" expNo="288" name="Lorenzo_2019" owner="" procNo="1" source="C:\Users\Giuseppe\Desktop\topspin1\bruker">
      <PeakPickDetails>F1=7.666ppm, F2=7.573ppm, MI=4.49cm, MAXI=35.93cm, PC=1.000
      </PeakPickDetails>
    </PeakList1DHeader>
    <Peak1D F1="7.6317" intensity="7.79" type="0"/>
    <Peak1D F1="7.625" intensity="9.12" type="0"/>
    <Peak1D F1="7.6098" intensity="8.58" type="0"/>
    <Peak1D F1="7.603" intensity="9.55" type="0"/>
  </PeakList1D>
  <PeakList1D>
    <PeakList1DHeader creator="400" date="2022-01-15T11:25:47" expNo="288" name="Lorenzo_2019" owner="" procNo="1" source="C:\Users\Giuseppe\Desktop\topspin1\bruker">
      <PeakPickDetails>F1=7.472ppm, F2=7.266ppm, MI=5.49cm, MAXI=59.39cm, PC=1.000
      </PeakPickDetails>
    </PeakList1DHeader>
    <Peak1D F1="7.4638" intensity="6.16" type="0"/>
    <Peak1D F1="7.4592" intensity="9.17" type="0"/>
    <Peak1D F1="7.4401" intensity="22.98" type="0"/>
    <Peak1D F1="7.4329" intensity="13.03" type="0"/>
    <Peak1D F1="7.4275" intensity="12.57" type="0"/>
    <Peak1D F1="7.4224" intensity="8.5" type="0"/>
    <Peak1D F1="7.4178" intensity="8.68" type="0"/>
    <Peak1D F1="7.4116" intensity="23.42" type="0"/>
    <Peak1D F1="7.4074" intensity="14.09" type="0"/>
    <Peak1D F1="7.3931" intensity="19.52" type="0"/>
    <Peak1D F1="7.3894" intensity="19.75" type="0"/>
    <Peak1D F1="7.3851" intensity="14.59" type="0"/>
    <Peak1D F1="7.3756" intensity="22.45" type="0"/>
    <Peak1D F1="7.3608" intensity="20.24" type="0"/>
    <Peak1D F1="7.3234" intensity="8.14" type="0"/>
    <Peak1D F1="7.3166" intensity="7.85" type="0"/>
    <Peak1D F1="7.3045" intensity="8.16" type="0"/>
    <Peak1D F1="7.3019" intensity="9.1" type="0"/>
    <Peak1D F1="7.2977" intensity="9.27" type="0"/>
    <Peak1D F1="7.2951" intensity="9.32" type="0"/>
    <Peak1D F1="7.2829" intensity="7.11" type="0"/>
    <Peak1D F1="7.276" intensity="6.91" type="0"/>
  </PeakList1D>
  <PeakList1D>
    <PeakList1DHeader creator="400" date="2022-01-15T11:25:47" expNo="288" name="Lorenzo_2019" owner="" procNo="1" source="C:\Users\Giuseppe\Desktop\topspin1\bruker">
      <PeakPickDetails>F1=5.771ppm, F2=4.861ppm, MI=54.40cm, MAXI=113.79cm, PC=1.000
      </PeakPickDetails>
    </PeakList1DHeader>
    <Peak1D F1="5.4089" intensity="70.0" type="0"/>
  </PeakList1D>
</PeakList>
