# Supplementary material for: Asymmetric Cascade Aza-Henry/Lactamization Reaction in the Highly Enantioselective Organocatalytic Synthesis of 3-(Nitromethyl)isoindolin-1-ones from α-Amido Sulfones
Source: J Org Chem. 2022 Jun 14;87(13):8420–8. doi: 10.1021/acs.joc.2c00518 (PMC9490826; doi:10.1021/acs.joc.2c00518)
Supplement: Supplementary file 2 — jo2c00518_si_002.zip [file jo2c00518_si_002.zip › FID spettri amido sulfones/FID Aldeidi/c_H1/pdata/1/peakrng]

P    #regions in PPM
# 2022-01-15 11:25:56 +0100  Giuseppe@LAPTOP-TMROBLOK
# low field   high field   mi   maxi
  11.01010634834002  10.359670420135185  16.469  57.392  # for region 1
  8.110428526388054  8.045245255129158  3.993  31.441  # for region 2
  7.665552700046092  7.572666538502166  4.492  35.933  # for region 3
  7.4716324680508786  7.266305163585359  5.490  59.389  # for region 4
  5.771140599344715  4.860530299857946  54.398  113.787  # for region 5
