# Supplementary material for: Asymmetric Cascade Aza-Henry/Lactamization Reaction in the Highly Enantioselective Organocatalytic Synthesis of 3-(Nitromethyl)isoindolin-1-ones from α-Amido Sulfones
Source: J Org Chem. 2022 Jun 14;87(13):8420–8. doi: 10.1021/acs.joc.2c00518 (PMC9490826; doi:10.1021/acs.joc.2c00518)
Supplement: Supplementary file 2 — jo2c00518_si_002.zip [file jo2c00518_si_002.zip › FID spettri amido sulfones/FID Aldeidi/e_C13/audita.txt]

##TITLE= Audit trail, TOPSPIN		Version 2.1
##JCAMPDX= 5.01
##ORIGIN= Bruker BioSpin GmbH
##OWNER= nmr
$$ /opt/topspin2.1pl8/data/Laura/nmr/13C_LORENZO/56/audita.txt
##AUDIT TRAIL=  $$ (NUMBER, WHEN, WHO, WHERE, PROCESS, VERSION, WHAT)
(   1,<2022-01-12 10:51:14.062 +0100>,<nmr>,<NMR-300>,<go>,<TOPSPIN 2.1>,
      <created by zg
	started at 2022-01-12 10:47:19.852 +0100,
	POWCHK enabled, PULCHK disabled,
       terminated by command 'halt'
       configuration hash MD5:
       A8 31 27 F3 DA FB B8 8B 3B 40 81 1F C0 D1 AC 64
       data hash MD5: 32K
       F4 B1 36 F0 9F 46 7E EF 71 E1 3A E8 DE 03 61 1C>)
##END=

$$ hash MD5
$$ F8 35 CB 22 32 00 18 E9 13 BD 85 F1 0B 30 4B A6
