# Supplementary material for: Asymmetric Cascade Aza-Henry/Lactamization Reaction in the Highly Enantioselective Organocatalytic Synthesis of 3-(Nitromethyl)isoindolin-1-ones from α-Amido Sulfones
Source: J Org Chem. 2022 Jun 14;87(13):8420–8. doi: 10.1021/acs.joc.2c00518 (PMC9490826; doi:10.1021/acs.joc.2c00518)
Supplement: Supplementary file 2 — jo2c00518_si_002.zip [file jo2c00518_si_002.zip › FID spettri amido sulfones/FID Aldeidi/e_C13/pdata/1/auditp.txt]

##TITLE= Audit trail, TOPSPIN		Version 2.1
##JCAMPDX= 5.01
##ORIGIN= Bruker BioSpin GmbH
##OWNER= nmr
$$ /opt/topspin2.1pl8/data/Laura/nmr/13C_LORENZO/56/pdata/1/auditp.txt
##AUDIT TRAIL=  $$ (NUMBER, WHEN, WHO, WHERE, PROCESS, VERSION, WHAT)
(   1,<2022-01-12 10:51:14.062 +0100>,<nmr>,<NMR-300>,<go>,<TOPSPIN 2.1>,
      <created by zg
	started at 2022-01-12 10:47:19.852 +0100,
	POWCHK enabled, PULCHK disabled,
       terminated by command 'halt'
       configuration hash MD5:
       A8 31 27 F3 DA FB B8 8B 3B 40 81 1F C0 D1 AC 64
       data hash MD5: 32K
       F4 B1 36 F0 9F 46 7E EF 71 E1 3A E8 DE 03 61 1C>)
(   2,<2022-01-12 10:51:17.736 +0100>,<nmr>,<NMR-300>,<proc1d>,<TOPSPIN 2.1>,
      <Start of raw data processing
       efp BC_mod = 2 LB = 3 FT_mod = 6 PKNL = 1 PHC0 = 153.0001 PHC1 = -92.20226 SI = 16K 
       data hash MD5: 16K
       CE 95 E5 AF 41 16 CF 76 F3 CE 3D 02 98 0D 3B BD>)
(   3,<2022-01-12 10:51:20.581 +0100>,<nmr>,<NMR-300>,<proc1d>,<TOPSPIN 2.1>,
      <apk 
       data hash MD5: 16K
       F4 5E 21 9B 45 32 A5 4F 00 72 39 D5 B1 00 06 85>)
(   4,<2022-01-12 10:51:24.946 +0100>,<nmr>,<NMR-300>,<proc1d>,<TOPSPIN 2.1>,
      <apk 
       data hash MD5: 16K
       12 E1 8E 5A 34 9E E5 E5 99 F7 7F 99 76 32 88 2D>)
##END=

$$ hash MD5
$$ 06 72 E5 53 4B 81 22 CD 7F EE BD C1 28 0F 94 A7
