# Supplementary material for: Asymmetric Cascade Aza-Henry/Lactamization Reaction in the Highly Enantioselective Organocatalytic Synthesis of 3-(Nitromethyl)isoindolin-1-ones from α-Amido Sulfones
Source: J Org Chem. 2022 Jun 14;87(13):8420–8. doi: 10.1021/acs.joc.2c00518 (PMC9490826; doi:10.1021/acs.joc.2c00518)
Supplement: Supplementary file 2 — jo2c00518_si_002.zip [file jo2c00518_si_002.zip › FID spettri amido sulfones/FID Aldeidi/e_C13/pdata/1/peaklist.xml]

<?xml version="1.0" encoding="UTF-8"?>
<PeakList>
  <PeakList1D>
    <PeakList1DHeader creator="Laura" date="2022-01-12T10:51:00" expNo="56" name="13C_LORENZO" owner="" procNo="1" source="/opt/topspin2.1pl8">
      <PeakPickDetails>F1=194.483ppm, F2=186.939ppm, MI=9.05cm, MAXI=19.08cm, PC=1.400
      </PeakPickDetails>
    </PeakList1DHeader>
    <Peak1D F1="190.775" intensity="12.14" type="0"/>
  </PeakList1D>
  <PeakList1D>
    <PeakList1DHeader creator="Laura" date="2022-01-12T10:51:00" expNo="56" name="13C_LORENZO" owner="" procNo="1" source="/opt/topspin2.1pl8">
      <PeakPickDetails>F1=167.476ppm, F2=162.950ppm, MI=2.80cm, MAXI=9.70cm, PC=1.400
      </PeakPickDetails>
    </PeakList1DHeader>
    <Peak1D F1="165.4126" intensity="4.06" type="0"/>
  </PeakList1D>
  <PeakList1D>
    <PeakList1DHeader creator="Laura" date="2022-01-12T10:51:00" expNo="56" name="13C_LORENZO" owner="" procNo="1" source="/opt/topspin2.1pl8">
      <PeakPickDetails>F1=139.296ppm, F2=138.312ppm, MI=3.45cm, MAXI=18.91cm, PC=1.400
      </PeakPickDetails>
    </PeakList1DHeader>
    <Peak1D F1="138.7042" intensity="4.97" type="0"/>
  </PeakList1D>
  <PeakList1D>
    <PeakList1DHeader creator="Laura" date="2022-01-12T10:51:00" expNo="56" name="13C_LORENZO" owner="" procNo="1" source="/opt/topspin2.1pl8">
      <PeakPickDetails>F1=137.227ppm, F2=134.881ppm, MI=2.14cm, MAXI=16.94cm, PC=1.400
      </PeakPickDetails>
    </PeakList1DHeader>
    <Peak1D F1="135.9412" intensity="12.34" type="0"/>
    <Peak1D F1="135.203" intensity="5.05" type="0"/>
  </PeakList1D>
  <PeakList1D>
    <PeakList1DHeader creator="Laura" date="2022-01-12T10:51:00" expNo="56" name="13C_LORENZO" owner="" procNo="1" source="/opt/topspin2.1pl8">
      <PeakPickDetails>F1=133.292ppm, F2=129.937ppm, MI=1.15cm, MAXI=14.80cm, PC=1.400
      </PeakPickDetails>
    </PeakList1DHeader>
    <Peak1D F1="132.3042" intensity="12.96" type="0"/>
    <Peak1D F1="131.5759" intensity="12.12" type="0"/>
    <Peak1D F1="130.5321" intensity="4.44" type="0"/>
  </PeakList1D>
  <PeakList1D>
    <PeakList1DHeader creator="Laura" date="2022-01-12T10:51:00" expNo="56" name="13C_LORENZO" owner="" procNo="1" source="/opt/topspin2.1pl8">
      <PeakPickDetails>F1=129.710ppm, F2=126.935ppm, MI=1.81cm, MAXI=33.22cm, PC=1.400
      </PeakPickDetails>
    </PeakList1DHeader>
    <Peak1D F1="128.9448" intensity="25.0" type="0"/>
    <Peak1D F1="128.7003" intensity="22.96" type="0"/>
    <Peak1D F1="127.9488" intensity="4.66" type="0"/>
  </PeakList1D>
  <PeakList1D>
    <PeakList1DHeader creator="Laura" date="2022-01-12T10:51:00" expNo="56" name="13C_LORENZO" owner="" procNo="1" source="/opt/topspin2.1pl8">
      <PeakPickDetails>F1=72.271ppm, F2=64.727ppm, MI=5.92cm, MAXI=18.75cm, PC=1.400
      </PeakPickDetails>
    </PeakList1DHeader>
    <Peak1D F1="68.0403" intensity="12.46" type="0"/>
  </PeakList1D>
</PeakList>
