# Supplementary material for: Asymmetric Cascade Aza-Henry/Lactamization Reaction in the Highly Enantioselective Organocatalytic Synthesis of 3-(Nitromethyl)isoindolin-1-ones from α-Amido Sulfones
Source: J Org Chem. 2022 Jun 14;87(13):8420–8. doi: 10.1021/acs.joc.2c00518 (PMC9490826; doi:10.1021/acs.joc.2c00518)
Supplement: Supplementary file 2 — jo2c00518_si_002.zip [file jo2c00518_si_002.zip › FID spettri amido sulfones/FID Aldeidi/e_C13/pdata/1/peakrng]

P    #regions in PPM
# 2022-01-12 10:51:09 +0100  nmr@NMR-300
# low field   high field   mi   maxi
  194.483305090532  186.93934445862618  9.046  19.078  # for region 1
  167.47592602830917  162.94954964916568  2.796  9.704  # for region 2
  139.2955582915918  138.3117613387899  3.454  18.914  # for region 3
  137.22706213441856  134.88108478542944  2.138  16.940  # for region 4
  133.29187432321098  129.93687445852757  1.151  14.802  # for region 5
  129.70984439249636  126.93503247433718  1.809  33.222  # for region 6
  72.27114285365775  64.72718222175193  5.921  18.749  # for region 7
