# Supplementary material for: Asymmetric Cascade Aza-Henry/Lactamization Reaction in the Highly Enantioselective Organocatalytic Synthesis of 3-(Nitromethyl)isoindolin-1-ones from α-Amido Sulfones
Source: J Org Chem. 2022 Jun 14;87(13):8420–8. doi: 10.1021/acs.joc.2c00518 (PMC9490826; doi:10.1021/acs.joc.2c00518)
Supplement: Supplementary file 2 — jo2c00518_si_002.zip [file jo2c00518_si_002.zip › FID spettri amido sulfones/FID Aldeidi/e_H1/pdata/1/auditp.txt]

##TITLE= Audit trail, TOPSPIN		Version 2.1
##JCAMPDX= 5.01
##ORIGIN= Bruker BioSpin GmbH
##OWNER= nmr
$$ /opt/topspin2.1pl8/data/Laura/nmr/Lorenzo/654/pdata/1/auditp.txt
##AUDIT TRAIL=  $$ (NUMBER, WHEN, WHO, WHERE, PROCESS, VERSION, WHAT)
(   1,<2022-01-12 10:45:53.621 +0100>,<nmr>,<NMR-300>,<go>,<TOPSPIN 2.1>,
      <acquisition in progress>)
(   2,<2022-01-12 10:46:34.089 +0100>,<nmr>,<NMR-300>,<proc1d>,<TOPSPIN 2.1>,
      <Start of raw data processing
       fp FT_mod = 6 PKNL = 1 PHC0 = 197.7193 PHC1 = -10.82994 SI = 128K 
       data hash MD5: 128K
       37 64 7F 82 D5 9A 23 D8 3C 48 19 64 5A AD 46 52>)
##END=

$$ hash MD5
$$ 3C 75 BB 8E 43 C0 28 7C 04 AA 03 9F 55 4D 02 4E
