# Supplementary material for: Asymmetric Cascade Aza-Henry/Lactamization Reaction in the Highly Enantioselective Organocatalytic Synthesis of 3-(Nitromethyl)isoindolin-1-ones from α-Amido Sulfones
Source: J Org Chem. 2022 Jun 14;87(13):8420–8. doi: 10.1021/acs.joc.2c00518 (PMC9490826; doi:10.1021/acs.joc.2c00518)
Supplement: Supplementary file 2 — jo2c00518_si_002.zip [file jo2c00518_si_002.zip › FID spettri amido sulfones/FID Aldeidi/e_H1/pdata/1/integrals.txt]

   Current data set:
   NAME =	Lorenzo	EXPNO =	654	PROCNO = 1
   USER =	300	DU    =	C:/Users/Giuseppe/Desktop/topspin1/bruker

   Number   Integrated Region     Integral
     1     10.757     10.441         0.61864
     2      8.054      8.014         1.00802
     3      7.908      7.849         1.01198
     4      7.764      7.695         1.00454
     5      7.481      7.324         5.00627
     6      5.571      5.282         2.00000
