# Supplementary material for: Asymmetric Cascade Aza-Henry/Lactamization Reaction in the Highly Enantioselective Organocatalytic Synthesis of 3-(Nitromethyl)isoindolin-1-ones from α-Amido Sulfones
Source: J Org Chem. 2022 Jun 14;87(13):8420–8. doi: 10.1021/acs.joc.2c00518 (PMC9490826; doi:10.1021/acs.joc.2c00518)
Supplement: Supplementary file 2 — jo2c00518_si_002.zip [file jo2c00518_si_002.zip › FID spettri amido sulfones/FID Aldeidi/e_H1/pdata/1/intrng]

A 1.0 #regions in PPM
# low field   high field  bias        slope
  10.75715378046573  10.44076690456968  -0.0  -0.0  # for region 1
  8.053527193378486  8.013911137281609  -1.4592E7  -0.0  # for region 2
  7.907573302495251  7.849191746141957  -5408000.0  -0.0  # for region 3
  7.763704467196063  7.6948976329225385  -3904000.0  -0.0  # for region 4
  7.481179435557801  7.323757738962312  -8352000.0  -0.0  # for region 5
  5.571160205995679  5.282285232351459  -0.0  -0.0  # for region 6
