# Supplementary material for: Asymmetric Cascade Aza-Henry/Lactamization Reaction in the Highly Enantioselective Organocatalytic Synthesis of 3-(Nitromethyl)isoindolin-1-ones from α-Amido Sulfones
Source: J Org Chem. 2022 Jun 14;87(13):8420–8. doi: 10.1021/acs.joc.2c00518 (PMC9490826; doi:10.1021/acs.joc.2c00518)
Supplement: Supplementary file 2 — jo2c00518_si_002.zip [file jo2c00518_si_002.zip › FID spettri amido sulfones/FID Aldeidi/e_H1/pdata/1/parm.txt]

NAME            Lorenzo                
EXPNO               654                
PROCNO                1                
Date_          20220112                
Time              10.46                
INSTRUM           spect                
PROBHD   5 mm DUL 13C-1                
PULPROG              zg                
TD                18432                
SOLVENT           CDCl3                
NS                    9                
DS                    0                
SWH            4194.631 Hz             
FIDRES         0.227573 Hz             
AQ            2.1972637 sec            
RG                   64                
DW              119.200 usec           
DE                 6.00 usec           
TE                298.2 K              
D1           2.00000000 sec            
TD0                   1                

======== CHANNEL f1 ========
NUC1                 1H                
P1                14.30 usec           
PL1                1.00 dB             
PL1W        19.95262337 W              
SFO1        300.1318008 MHz            
SI               131072                
SF          300.1300060 MHz            
WDW                  no                
SSB                   0                
LB                 0.00 Hz             
GB                    0                
PC                 1.00                
