# Supplementary material for: Asymmetric Cascade Aza-Henry/Lactamization Reaction in the Highly Enantioselective Organocatalytic Synthesis of 3-(Nitromethyl)isoindolin-1-ones from α-Amido Sulfones
Source: J Org Chem. 2022 Jun 14;87(13):8420–8. doi: 10.1021/acs.joc.2c00518 (PMC9490826; doi:10.1021/acs.joc.2c00518)
Supplement: Supplementary file 2 — jo2c00518_si_002.zip [file jo2c00518_si_002.zip › FID spettri amido sulfones/FID Aldeidi/e_H1/pdata/1/peaklist.xml]

<?xml version="1.0" encoding="UTF-8"?>
<PeakList>
  <PeakList1D>
    <PeakList1DHeader creator="300" date="2022-01-15T10:06:13" expNo="654" name="Lorenzo" owner="" procNo="1" source="C:\Users\Giuseppe\Desktop\topspin1\bruker">
      <PeakPickDetails>F1=10.812ppm, F2=10.386ppm, MI=3.35cm, MAXI=9.06cm, PC=1.000
      </PeakPickDetails>
    </PeakList1DHeader>
    <Peak1D F1="10.606" intensity="4.65" type="0"/>
  </PeakList1D>
  <PeakList1D>
    <PeakList1DHeader creator="300" date="2022-01-15T10:06:13" expNo="654" name="Lorenzo" owner="" procNo="1" source="C:\Users\Giuseppe\Desktop\topspin1\bruker">
      <PeakPickDetails>F1=8.056ppm, F2=8.006ppm, MI=1.25cm, MAXI=5.43cm, PC=1.000
      </PeakPickDetails>
    </PeakList1DHeader>
    <Peak1D F1="8.0399" intensity="1.9" type="0"/>
    <Peak1D F1="8.033" intensity="2.18" type="0"/>
  </PeakList1D>
  <PeakList1D>
    <PeakList1DHeader creator="300" date="2022-01-15T10:06:13" expNo="654" name="Lorenzo" owner="" procNo="1" source="C:\Users\Giuseppe\Desktop\topspin1\bruker">
      <PeakPickDetails>F1=7.920ppm, F2=7.836ppm, MI=1.46cm, MAXI=4.18cm, PC=1.000
      </PeakPickDetails>
    </PeakList1DHeader>
    <Peak1D F1="7.8952" intensity="2.07" type="0"/>
    <Peak1D F1="7.8674" intensity="3.0" type="0"/>
  </PeakList1D>
  <PeakList1D>
    <PeakList1DHeader creator="300" date="2022-01-15T10:06:13" expNo="654" name="Lorenzo" owner="" procNo="1" source="C:\Users\Giuseppe\Desktop\topspin1\bruker">
      <PeakPickDetails>F1=7.792ppm, F2=7.691ppm, MI=0.70cm, MAXI=4.60cm, PC=1.000
      </PeakPickDetails>
    </PeakList1DHeader>
    <Peak1D F1="7.748" intensity="1.72" type="0"/>
    <Peak1D F1="7.7411" intensity="1.78" type="0"/>
    <Peak1D F1="7.7203" intensity="1.23" type="0"/>
    <Peak1D F1="7.7133" intensity="1.28" type="0"/>
  </PeakList1D>
  <PeakList1D>
    <PeakList1DHeader creator="300" date="2022-01-15T10:06:13" expNo="654" name="Lorenzo" owner="" procNo="1" source="C:\Users\Giuseppe\Desktop\topspin1\bruker">
      <PeakPickDetails>F1=7.525ppm, F2=7.126ppm, MI=1.12cm, MAXI=4.32cm, PC=1.000
      </PeakPickDetails>
    </PeakList1DHeader>
    <Peak1D F1="7.4417" intensity="1.2" type="0"/>
    <Peak1D F1="7.4296" intensity="3.28" type="0"/>
    <Peak1D F1="7.4229" intensity="1.94" type="0"/>
    <Peak1D F1="7.4057" intensity="2.61" type="0"/>
    <Peak1D F1="7.4034" intensity="2.75" type="0"/>
    <Peak1D F1="7.3971" intensity="1.31" type="0"/>
    <Peak1D F1="7.3885" intensity="1.61" type="0"/>
    <Peak1D F1="7.3802" intensity="2.42" type="0"/>
    <Peak1D F1="7.3745" intensity="1.57" type="0"/>
  </PeakList1D>
  <PeakList1D>
    <PeakList1DHeader creator="300" date="2022-01-15T10:06:13" expNo="654" name="Lorenzo" owner="" procNo="1" source="C:\Users\Giuseppe\Desktop\topspin1\bruker">
      <PeakPickDetails>F1=5.833ppm, F2=4.966ppm, MI=8.08cm, MAXI=12.54cm, PC=1.000
      </PeakPickDetails>
    </PeakList1DHeader>
    <Peak1D F1="5.4015" intensity="10.0" type="0"/>
  </PeakList1D>
</PeakList>
