# Supplementary material for: Asymmetric Cascade Aza-Henry/Lactamization Reaction in the Highly Enantioselective Organocatalytic Synthesis of 3-(Nitromethyl)isoindolin-1-ones from α-Amido Sulfones
Source: J Org Chem. 2022 Jun 14;87(13):8420–8. doi: 10.1021/acs.joc.2c00518 (PMC9490826; doi:10.1021/acs.joc.2c00518)
Supplement: Supplementary file 2 — jo2c00518_si_002.zip [file jo2c00518_si_002.zip › FID spettri amido sulfones/FID Aldeidi/e_H1/pdata/1/peakrng]

P    #regions in PPM
# 2022-01-15 10:06:15 +0100  Giuseppe@LAPTOP-TMROBLOK
# low field   high field   mi   maxi
  10.812177584969392  10.38574310006602  3.345  9.059  # for region 1
  8.05589657472399  8.006410352907828  1.254  5.435  # for region 2
  7.920097175321501  7.836085682470808  1.463  4.181  # for region 3
  7.792353672493734  7.691079544125776  0.697  4.599  # for region 4
  7.5245052658756455  7.125582683224103  1.115  4.320  # for region 5
  5.832523277388069  4.965898356455408  8.083  12.543  # for region 6
