# Supplementary material for: Asymmetric Cascade Aza-Henry/Lactamization Reaction in the Highly Enantioselective Organocatalytic Synthesis of 3-(Nitromethyl)isoindolin-1-ones from α-Amido Sulfones
Source: J Org Chem. 2022 Jun 14;87(13):8420–8. doi: 10.1021/acs.joc.2c00518 (PMC9490826; doi:10.1021/acs.joc.2c00518)
Supplement: Supplementary file 2 — jo2c00518_si_002.zip [file jo2c00518_si_002.zip › FID spettri amido sulfones/FID Aldeidi/h_C13/audita.txt]

##TITLE= Audit trail, TOPSPIN		Version 2.1
##JCAMPDX= 5.01
##ORIGIN= Bruker BioSpin GmbH
##OWNER= nmr
$$ /opt/topspin2.1pl8/data/Laura/nmr/13C_LORENZO/53/audita.txt
##AUDIT TRAIL=  $$ (NUMBER, WHEN, WHO, WHERE, PROCESS, VERSION, WHAT)
(   1,<2021-11-25 11:28:56.716 +0100>,<nmr>,<NMR-300>,<go>,<TOPSPIN 2.1>,
      <created by zg
	started at 2021-11-25 11:14:30.485 +0100,
	POWCHK enabled, PULCHK disabled,
       terminated by command 'halt'
       configuration hash MD5:
       23 24 66 47 40 C3 4B 8A 62 61 07 4A 09 2D CE BE
       data hash MD5: 32K
       59 A9 66 03 13 C5 B3 10 39 EC 95 A9 04 21 54 7F>)
##END=

$$ hash MD5
$$ 94 EE 22 CD 38 56 B5 35 C6 E7 7B A2 F6 8C F2 B8
