# Supplementary material for: Asymmetric Cascade Aza-Henry/Lactamization Reaction in the Highly Enantioselective Organocatalytic Synthesis of 3-(Nitromethyl)isoindolin-1-ones from α-Amido Sulfones
Source: J Org Chem. 2022 Jun 14;87(13):8420–8. doi: 10.1021/acs.joc.2c00518 (PMC9490826; doi:10.1021/acs.joc.2c00518)
Supplement: Supplementary file 2 — jo2c00518_si_002.zip [file jo2c00518_si_002.zip › FID spettri amido sulfones/FID Aldeidi/h_C13/pdata/1/peaklist.xml]

<?xml version="1.0" encoding="UTF-8"?>
<PeakList>
  <PeakList1D>
    <PeakList1DHeader creator="Laura" date="2021-11-25T11:29:25" expNo="53" name="13C_LORENZO" owner="" procNo="1" source="/opt/topspin2.1pl8">
      <PeakPickDetails>F1=202.982ppm, F2=183.888ppm, MI=9.12cm, MAXI=32.60cm, PC=1.400
      </PeakPickDetails>
    </PeakList1DHeader>
    <Peak1D F1="192.3709" intensity="10.96" type="0"/>
  </PeakList1D>
  <PeakList1D>
    <PeakList1DHeader creator="Laura" date="2021-11-25T11:29:25" expNo="53" name="13C_LORENZO" owner="" procNo="1" source="/opt/topspin2.1pl8">
      <PeakPickDetails>F1=168.804ppm, F2=160.942ppm, MI=3.40cm, MAXI=16.84cm, PC=1.400
      </PeakPickDetails>
    </PeakList1DHeader>
    <Peak1D F1="166.0579" intensity="3.92" type="0"/>
  </PeakList1D>
  <PeakList1D>
    <PeakList1DHeader creator="Laura" date="2021-11-25T11:29:25" expNo="53" name="13C_LORENZO" owner="" procNo="1" source="/opt/topspin2.1pl8">
      <PeakPickDetails>F1=150.672ppm, F2=135.108ppm, MI=2.01cm, MAXI=22.40cm, PC=1.400
      </PeakPickDetails>
    </PeakList1DHeader>
    <Peak1D F1="145.5313" intensity="4.34" type="0"/>
    <Peak1D F1="138.8415" intensity="4.16" type="0"/>
    <Peak1D F1="137.927" intensity="5.0" type="0"/>
    <Peak1D F1="135.51" intensity="4.31" type="0"/>
  </PeakList1D>
  <PeakList1D>
    <PeakList1DHeader creator="Laura" date="2021-11-25T11:29:25" expNo="53" name="13C_LORENZO" owner="" procNo="1" source="/opt/topspin2.1pl8">
      <PeakPickDetails>F1=132.908ppm, F2=117.416ppm, MI=3.09cm, MAXI=53.46cm, PC=1.400
      </PeakPickDetails>
    </PeakList1DHeader>
    <Peak1D F1="131.4534" intensity="11.61" type="0"/>
    <Peak1D F1="131.2275" intensity="11.1" type="0"/>
    <Peak1D F1="130.4435" intensity="4.17" type="0"/>
    <Peak1D F1="129.258" intensity="21.99" type="0"/>
    <Peak1D F1="128.9144" intensity="25.0" type="0"/>
    <Peak1D F1="128.7734" intensity="14.28" type="0"/>
    <Peak1D F1="128.649" intensity="20.76" type="0"/>
    <Peak1D F1="127.3956" intensity="21.99" type="0"/>
    <Peak1D F1="126.996" intensity="10.74" type="0"/>
  </PeakList1D>
  <PeakList1D>
    <PeakList1DHeader creator="Laura" date="2021-11-25T11:29:25" expNo="53" name="13C_LORENZO" owner="" procNo="1" source="/opt/topspin2.1pl8">
      <PeakPickDetails>F1=73.812ppm, F2=62.098ppm, MI=8.34cm, MAXI=24.57cm, PC=1.400
      </PeakPickDetails>
    </PeakList1DHeader>
    <Peak1D F1="67.7918" intensity="10.68" type="0"/>
  </PeakList1D>
</PeakList>
