# Supplementary material for: Asymmetric Cascade Aza-Henry/Lactamization Reaction in the Highly Enantioselective Organocatalytic Synthesis of 3-(Nitromethyl)isoindolin-1-ones from α-Amido Sulfones
Source: J Org Chem. 2022 Jun 14;87(13):8420–8. doi: 10.1021/acs.joc.2c00518 (PMC9490826; doi:10.1021/acs.joc.2c00518)
Supplement: Supplementary file 2 — jo2c00518_si_002.zip [file jo2c00518_si_002.zip › FID spettri amido sulfones/FID Aldeidi/h_C13/pdata/1/peakrng]

P    #regions in PPM
# 2022-01-15 09:28:14 +0100  Giuseppe@LAPTOP-TMROBLOK
# low field   high field   mi   maxi
  202.98246426715414  183.88767118589615  9.116  32.600  # for region 1
  168.80438925616298  160.94182739917437  3.399  16.841  # for region 2
  150.67235885127093  135.10769558335477  2.009  22.403  # for region 3
  132.90822906802944  117.41585880856589  3.090  53.458  # for region 4
  73.81180518805606  62.09819262560367  8.343  24.566  # for region 5
