# Supplementary material for: Asymmetric Cascade Aza-Henry/Lactamization Reaction in the Highly Enantioselective Organocatalytic Synthesis of 3-(Nitromethyl)isoindolin-1-ones from α-Amido Sulfones
Source: J Org Chem. 2022 Jun 14;87(13):8420–8. doi: 10.1021/acs.joc.2c00518 (PMC9490826; doi:10.1021/acs.joc.2c00518)
Supplement: Supplementary file 2 — jo2c00518_si_002.zip [file jo2c00518_si_002.zip › FID spettri amido sulfones/FID Aldeidi/h_H1/pdata/1/auditp.txt]

##TITLE= Audit trail, TOPSPIN		Version 2.1
##JCAMPDX= 5.01
##ORIGIN= Bruker BioSpin GmbH
##OWNER= nmr
$$ /opt/topspin2.1pl8/data/Laura/nmr/Lorenzo/600/pdata/1/auditp.txt
##AUDIT TRAIL=  $$ (NUMBER, WHEN, WHO, WHERE, PROCESS, VERSION, WHAT)
(   1,<2021-11-25 11:11:38.376 +0100>,<nmr>,<NMR-300>,<go>,<TOPSPIN 2.1>,
      <acquisition in progress>)
(   2,<2021-11-25 11:12:22.393 +0100>,<nmr>,<NMR-300>,<proc1d>,<TOPSPIN 2.1>,
      <Start of raw data processing
       fp FT_mod = 6 PKNL = 1 PHC0 = 97.19962 PHC1 = -12.71786 SI = 128K 
       data hash MD5: 128K
       4E CF F5 BA D2 C9 BB 8B 2F 92 C3 F7 82 0D AC 15>)
##END=

$$ hash MD5
$$ 83 79 DF A2 63 EE 22 09 BC 98 A6 CA 7B 33 65 69
