# Supplementary material for: Asymmetric Cascade Aza-Henry/Lactamization Reaction in the Highly Enantioselective Organocatalytic Synthesis of 3-(Nitromethyl)isoindolin-1-ones from α-Amido Sulfones
Source: J Org Chem. 2022 Jun 14;87(13):8420–8. doi: 10.1021/acs.joc.2c00518 (PMC9490826; doi:10.1021/acs.joc.2c00518)
Supplement: Supplementary file 2 — jo2c00518_si_002.zip [file jo2c00518_si_002.zip › FID spettri amido sulfones/FID Aldeidi/h_H1/pdata/1/integrals.txt]

   Current data set:
   NAME =	Lorenzo	EXPNO =	600	PROCNO = 1
   USER =	300	DU    =	C:/Users/Giuseppe/Desktop/topspin1/bruker

   Number   Integrated Region     Integral
     1     10.853     10.620         1.02285
     2      8.206      8.137         1.01045
     3      8.137      8.032         1.02142
     4      7.992      7.717         1.07670
     5      7.745      7.552         2.01199
     6      7.593      7.304         8.00484
     7      5.585      5.337         2.00000
