# Supplementary material for: Asymmetric Cascade Aza-Henry/Lactamization Reaction in the Highly Enantioselective Organocatalytic Synthesis of 3-(Nitromethyl)isoindolin-1-ones from α-Amido Sulfones
Source: J Org Chem. 2022 Jun 14;87(13):8420–8. doi: 10.1021/acs.joc.2c00518 (PMC9490826; doi:10.1021/acs.joc.2c00518)
Supplement: Supplementary file 2 — jo2c00518_si_002.zip [file jo2c00518_si_002.zip › FID spettri amido sulfones/FID Aldeidi/h_H1/pdata/1/intrng]

A 1.0 #regions in PPM
# low field   high field  bias        slope
  10.853445438347137  10.619594269206578  -5248000.0  -0.0  # for region 1
  8.205966419487423  8.13691587741836  -1.2608E7  -0.0  # for region 2
  8.13691587741836  8.031959053473384  -4928000.0  -0.0  # for region 3
  7.992207604156764  7.717088581638459  -1792000.0  -0.0  # for region 4
  7.74460048389029  7.552017168127476  -3840000.0  -0.0  # for region 5
  7.593285021505221  7.304410047861001  -1.7856E7  -0.0  # for region 6
  5.584916157121595  5.337309036855119  -2560000.0  -0.0  # for region 7
