# Supplementary material for: Asymmetric Cascade Aza-Henry/Lactamization Reaction in the Highly Enantioselective Organocatalytic Synthesis of 3-(Nitromethyl)isoindolin-1-ones from α-Amido Sulfones
Source: J Org Chem. 2022 Jun 14;87(13):8420–8. doi: 10.1021/acs.joc.2c00518 (PMC9490826; doi:10.1021/acs.joc.2c00518)
Supplement: Supplementary file 2 — jo2c00518_si_002.zip [file jo2c00518_si_002.zip › FID spettri amido sulfones/FID Aldeidi/h_H1/pdata/1/peaklist.xml]

<?xml version="1.0" encoding="UTF-8"?>
<PeakList>
  <PeakList1D>
    <PeakList1DHeader creator="300" date="2022-01-15T09:20:58" expNo="600" name="Lorenzo" owner="" procNo="1" source="C:\Users\Giuseppe\Desktop\topspin1\bruker">
      <PeakPickDetails>F1=11.650ppm, F2=10.398ppm, MI=4.48cm, MAXI=15.95cm, PC=1.000
      </PeakPickDetails>
    </PeakList1DHeader>
    <Peak1D F1="10.7344" intensity="5.0" type="0"/>
  </PeakList1D>
  <PeakList1D>
    <PeakList1DHeader creator="300" date="2022-01-15T09:20:58" expNo="600" name="Lorenzo" owner="" procNo="1" source="C:\Users\Giuseppe\Desktop\topspin1\bruker">
      <PeakPickDetails>F1=8.265ppm, F2=8.021ppm, MI=1.54cm, MAXI=12.23cm, PC=1.000
      </PeakPickDetails>
    </PeakList1DHeader>
    <Peak1D F1="8.1776" intensity="2.37" type="0"/>
    <Peak1D F1="8.171" intensity="3.19" type="0"/>
    <Peak1D F1="8.1149" intensity="2.34" type="0"/>
    <Peak1D F1="8.0879" intensity="3.15" type="0"/>
  </PeakList1D>
  <PeakList1D>
    <PeakList1DHeader creator="300" date="2022-01-15T09:20:58" expNo="600" name="Lorenzo" owner="" procNo="1" source="C:\Users\Giuseppe\Desktop\topspin1\bruker">
      <PeakPickDetails>F1=7.905ppm, F2=7.787ppm, MI=1.45cm, MAXI=4.62cm, PC=1.000
      </PeakPickDetails>
    </PeakList1DHeader>
    <Peak1D F1="7.8642" intensity="1.9" type="0"/>
    <Peak1D F1="7.8575" intensity="2.39" type="0"/>
    <Peak1D F1="7.8372" intensity="2.08" type="0"/>
    <Peak1D F1="7.8305" intensity="2.24" type="0"/>
  </PeakList1D>
  <PeakList1D>
    <PeakList1DHeader creator="300" date="2022-01-15T09:20:58" expNo="600" name="Lorenzo" owner="" procNo="1" source="C:\Users\Giuseppe\Desktop\topspin1\bruker">
      <PeakPickDetails>F1=7.716ppm, F2=7.590ppm, MI=2.05cm, MAXI=7.87cm, PC=1.000
      </PeakPickDetails>
    </PeakList1DHeader>
    <Peak1D F1="7.6577" intensity="3.09" type="0"/>
    <Peak1D F1="7.651" intensity="2.2" type="0"/>
    <Peak1D F1="7.6409" intensity="2.61" type="0"/>
    <Peak1D F1="7.6354" intensity="4.33" type="0"/>
    <Peak1D F1="7.6311" intensity="4.61" type="0"/>
  </PeakList1D>
  <PeakList1D>
    <PeakList1DHeader creator="300" date="2022-01-15T09:20:58" expNo="600" name="Lorenzo" owner="" procNo="1" source="C:\Users\Giuseppe\Desktop\topspin1\bruker">
      <PeakPickDetails>F1=7.505ppm, F2=7.346ppm, MI=2.31cm, MAXI=8.90cm, PC=1.000
      </PeakPickDetails>
    </PeakList1DHeader>
    <Peak1D F1="7.4947" intensity="2.69" type="0"/>
    <Peak1D F1="7.4863" intensity="5.27" type="0"/>
    <Peak1D F1="7.4771" intensity="5.26" type="0"/>
    <Peak1D F1="7.471" intensity="5.51" type="0"/>
    <Peak1D F1="7.4622" intensity="5.5" type="0"/>
    <Peak1D F1="7.4555" intensity="4.27" type="0"/>
    <Peak1D F1="7.4518" intensity="4.24" type="0"/>
    <Peak1D F1="7.4464" intensity="4.72" type="0"/>
    <Peak1D F1="7.4416" intensity="3.98" type="0"/>
    <Peak1D F1="7.4258" intensity="4.79" type="0"/>
    <Peak1D F1="7.405" intensity="3.55" type="0"/>
    <Peak1D F1="7.4005" intensity="4.59" type="0"/>
    <Peak1D F1="7.3938" intensity="3.27" type="0"/>
    <Peak1D F1="7.3794" intensity="2.89" type="0"/>
  </PeakList1D>
  <PeakList1D>
    <PeakList1DHeader creator="300" date="2022-01-15T09:20:58" expNo="600" name="Lorenzo" owner="" procNo="1" source="C:\Users\Giuseppe\Desktop\topspin1\bruker">
      <PeakPickDetails>F1=5.979ppm, F2=5.120ppm, MI=8.89cm, MAXI=17.15cm, PC=1.000
      </PeakPickDetails>
    </PeakList1DHeader>
    <Peak1D F1="5.443" intensity="10.0" type="0"/>
  </PeakList1D>
</PeakList>
