# Supplementary material for: Asymmetric Cascade Aza-Henry/Lactamization Reaction in the Highly Enantioselective Organocatalytic Synthesis of 3-(Nitromethyl)isoindolin-1-ones from α-Amido Sulfones
Source: J Org Chem. 2022 Jun 14;87(13):8420–8. doi: 10.1021/acs.joc.2c00518 (PMC9490826; doi:10.1021/acs.joc.2c00518)
Supplement: Supplementary file 2 — jo2c00518_si_002.zip [file jo2c00518_si_002.zip › FID spettri amido sulfones/FID Aldeidi/h_H1/pdata/1/peakrng]

P    #regions in PPM
# 2022-01-15 09:21:01 +0100  Giuseppe@LAPTOP-TMROBLOK
# low field   high field   mi   maxi
  11.649819378930873  10.397954265236617  4.476  15.951  # for region 1
  8.26510617787128  8.02082973081049  1.540  12.234  # for region 2
  7.904987291998156  7.786626539298598  1.454  4.620  # for region 3
  7.716113750456308  7.590198056095075  2.053  7.871  # for region 4
  7.504575383929438  7.345921609034285  2.310  8.898  # for region 5
  5.979057259435251  5.119567778391434  8.890  17.149  # for region 6
