# Supplementary material for: Asymmetric Cascade Aza-Henry/Lactamization Reaction in the Highly Enantioselective Organocatalytic Synthesis of 3-(Nitromethyl)isoindolin-1-ones from α-Amido Sulfones
Source: J Org Chem. 2022 Jun 14;87(13):8420–8. doi: 10.1021/acs.joc.2c00518 (PMC9490826; doi:10.1021/acs.joc.2c00518)
Supplement: Supplementary file 2 — jo2c00518_si_002.zip [file jo2c00518_si_002.zip › FID spettri amido sulfones/FID Aldeidi/h_H1/pdata/1/proc]

##TITLE= Parameter file, TOPSPIN		Version 2.1
##JCAMPDX= 5.0
##DATATYPE= Parameter Values
##NPOINTS= 5	$$ modification sequence number
##ORIGIN= Bruker BioSpin GmbH
##OWNER= nmr
$$ 2022-01-15 09:23:08.061 +0100  Giuseppe@LAPTOP-TMROBLOK
$$ C:/Users/Giuseppe/Desktop/topspin1/bruker/data/300/nmr/Lorenzo/600/pdata/1/proc
$$ process C:\Users\Giuseppe\Desktop\topspin1\bruker\prog\mod\dataserver.exe
##$ABSF1= 10
##$ABSF2= 0
##$ABSG= 5
##$ABSL= 3
##$ALPHA= 0
##$AQORDER= 0
##$ASSFAC= 0
##$ASSFACI= 0
##$ASSFACX= 0
##$ASSWID= 0
##$AUNMP= <proc_1d>
##$AXLEFT= 0
##$AXNAME= <>
##$AXNUC= <off>
##$AXRIGHT= 0
##$AXTYPE= 0
##$AXUNIT= <>
##$AZFE= 0.1
##$AZFW= 0.1
##$BCFW= 1
##$BC_mod= 2
##$BYTORDP= 1
##$COROFFS= 0
##$CY= 10
##$DATMOD= 0
##$DC= 2
##$DFILT= <>
##$DTYPP= 0
##$F1P= 12.9681701660156
##$F2P= -1.00787617791427
##$FCOR= 0.5
##$FTSIZE= 131072
##$FT_mod= 4
##$GAMMA= 1
##$GB= 0.1
##$INTBC= 1
##$INTSCL= 1
##$ISEN= 128
##$LB= -1.3
##$LEV0= 0
##$LPBIN= 0
##$MAXI= 0.02357865
##$MC2= 0
##$MEAN= 0
##$ME_mod= 0
##$MI= 0.02866021
##$NCOEF= 0
##$NC_proc= 0
##$NLEV= 6
##$NOISF1= 6.705531
##$NOISF2= 6.039153
##$NSP= 1
##$NTH_PI= 0
##$NZP= 0
##$OFFSET= 12.96817
##$PC= 1
##$PHC0= 97.19962
##$PHC1= -12.71786
##$PH_mod= 0
##$PKNL= yes
##$PPARMOD= 0
##$PPDIAG= 0
##$PPIPTYP= 0
##$PPMPNUM= 100
##$PPRESOL= 1
##$PSCAL= 0
##$PSIGN= 0
##$PYNMP= <proc.py>
##$REVERSE= no
##$SF= 300.130005958733
##$SI= 131072
##$SIGF1= 3
##$SIGF2= 2
##$SINO= 400
##$SIOLD= 131072
##$SPECTYP= <>
##$SREGLST= <1H.CDCl3>
##$SSB= 0
##$STSI= 0
##$STSR= 0
##$SW_p= 4194.63087248321
##$SYMM= 0
##$S_DEV= 0
##$TDeff= 0
##$TDoff= 0
##$TI= <>
##$TILT= no
##$TM1= 0
##$TM2= 0
##$TOPLEV= 0
##$USERP1= <user>
##$USERP2= <user>
##$USERP3= <user>
##$USERP4= <user>
##$USERP5= <user>
##$WDW= 1
##$XDIM= 8192
##$YMAX_p= 0
##$YMIN_p= 0
##END=
