# Supplementary material for: Asymmetric Cascade Aza-Henry/Lactamization Reaction in the Highly Enantioselective Organocatalytic Synthesis of 3-(Nitromethyl)isoindolin-1-ones from α-Amido Sulfones
Source: J Org Chem. 2022 Jun 14;87(13):8420–8. doi: 10.1021/acs.joc.2c00518 (PMC9490826; doi:10.1021/acs.joc.2c00518)
Supplement: Supplementary file 2 — jo2c00518_si_002.zip [file jo2c00518_si_002.zip › FID spettri amido sulfones/FID amidosolfoni/1a_C13/pdata/1/auditp.txt]

##TITLE= Audit trail, TOPSPIN		Version 1.3
##JCAMPDX= 5.01
##ORIGIN= Bruker BioSpin GmbH
##OWNER= Patrizia
$$ C:/Bruker/TOPSPIN/data/laura/nmr/13CLorenzo/28/pdata/1/auditp.txt
##AUDIT TRAIL=  $$ (NUMBER, WHEN, WHO, WHERE, VERSION, WHAT)
(   1,<2020-11-30 14:18:19.109 +0100>,<Patrizia>,<NMR-400>,<TOPSPIN 1.3>,
      <acquisition in progress>)
(   2,<2020-11-30 13:45:37.359 +0100>,<Patrizia>,<NMR-400>,<TOPSPIN 1.3>,
      <Start of raw data processing
       efp BC_mod = 2 LB = 3 FT_mod = 6 PKNL = 1 PHC0 = -55.8956 PHC1 = 10.96397 SI = 32K 
       data hash MD5: 32K
       8E 43 A4 F6 2B 8C A4 22 5B 5D DE A0 A2 A3 5B C1>)
##END=

$$ hash MD5
$$ 52 EA 8D 1A 8A FA 6B C3 0C 57 03 39 6B 45 6D 81
