# Supplementary material for: Asymmetric Cascade Aza-Henry/Lactamization Reaction in the Highly Enantioselective Organocatalytic Synthesis of 3-(Nitromethyl)isoindolin-1-ones from α-Amido Sulfones
Source: J Org Chem. 2022 Jun 14;87(13):8420–8. doi: 10.1021/acs.joc.2c00518 (PMC9490826; doi:10.1021/acs.joc.2c00518)
Supplement: Supplementary file 2 — jo2c00518_si_002.zip [file jo2c00518_si_002.zip › FID spettri amido sulfones/FID amidosolfoni/1a_C13/pdata/1/peak.txt]

DU=C:/Bruker/TOPSPIN, USER=laura, NAME=13CLorenzo, EXPNO=28, PROCNO=1
F1=174.678ppm, F2=163.725ppm, MI=0.07cm, MAXI=0.35cm, PC=0.400
     #     ADDRESS            FREQUENCY         INTENSITY
                           [Hz]        [PPM]
     1      7902.2    16808.877     167.0651         0.08

     2      9877.1    15475.455     153.8121         0.09

     3     11183.2    14593.618     145.0474         0.09

     4     12546.4    13673.264     135.8999         0.12

     5     12769.4    13522.664     134.4031         0.08

     6     13033.9    13344.121     132.6285         0.15

     7     13189.7    13238.895     131.5827         0.09

     8     13214.5    13222.205     131.4168         0.14

     9     13286.6    13173.499     130.9327         0.08

    10     13446.6    13065.458     129.8589         0.31

    11     13491.8    13034.934     129.5555         0.22

    12     13503.0    13027.381     129.4804         0.33

    13     13516.2    13018.489     129.3920         0.15

    14     13584.4    12972.424     128.9342         0.08

    15     13607.2    12957.047     128.7814         0.45

    16     13631.5    12940.652     128.6184         0.33

    17     13651.5    12927.105     128.4838         0.27

    18     20716.1     8157.353      81.0767         0.13

    19     22396.4     7022.820      69.8005         0.12

    20     22744.9     6787.527      67.4619         0.16

    21     28600.4     2834.145      28.1688         0.48

    22     29540.9     2199.101      21.8571         0.22
