# Supplementary material for: Asymmetric Cascade Aza-Henry/Lactamization Reaction in the Highly Enantioselective Organocatalytic Synthesis of 3-(Nitromethyl)isoindolin-1-ones from α-Amido Sulfones
Source: J Org Chem. 2022 Jun 14;87(13):8420–8. doi: 10.1021/acs.joc.2c00518 (PMC9490826; doi:10.1021/acs.joc.2c00518)
Supplement: Supplementary file 2 — jo2c00518_si_002.zip [file jo2c00518_si_002.zip › FID spettri amido sulfones/FID amidosolfoni/1a_C13/pdata/1/peakrng]

P    #regions in PPM
# 2020-11-30 13:43:21 +0100  Patrizia@NMR-400
# low field   high field   mi   maxi
  174.6775747501171  163.72512231401652  0.067  0.346  # for region 1
  158.52972820971237  151.36850930918507  0.059  0.218  # for region 2
  148.56018817172338  144.06687435178466  0.065  0.178  # for region 3
  139.71397658871905  122.72363370707583  0.074  0.451  # for region 4
  87.33878737505854  79.6159042470389  0.085  0.331  # for region 5
  71.75260506214617  65.01263433223811  0.080  0.253  # for region 6
  36.08692661638271  15.164934142293124  0.172  0.723  # for region 7
