# Supplementary material for: Asymmetric Cascade Aza-Henry/Lactamization Reaction in the Highly Enantioselective Organocatalytic Synthesis of 3-(Nitromethyl)isoindolin-1-ones from α-Amido Sulfones
Source: J Org Chem. 2022 Jun 14;87(13):8420–8. doi: 10.1021/acs.joc.2c00518 (PMC9490826; doi:10.1021/acs.joc.2c00518)
Supplement: Supplementary file 2 — jo2c00518_si_002.zip [file jo2c00518_si_002.zip › FID spettri amido sulfones/FID amidosolfoni/1a_H1/pdata/1/auditp.txt]

##TITLE= Audit trail, TOPSPIN		Version 1.3
##JCAMPDX= 5.01
##ORIGIN= Bruker BioSpin GmbH
##OWNER= Patrizia
$$ C:/Bruker/TOPSPIN/data/laura/nmr/Lorenzo_2019/241/pdata/1/auditp.txt
##AUDIT TRAIL=  $$ (NUMBER, WHEN, WHO, WHERE, VERSION, WHAT)
(   1,<2020-11-30 13:31:08.890 +0100>,<Patrizia>,<NMR-400>,<TOPSPIN 1.3>,
      <acquisition in progress>)
(   2,<2020-11-30 13:32:06.515 +0100>,<Patrizia>,<NMR-400>,<TOPSPIN 1.3>,
      <Start of raw data processing
       fp BC_mod = 2 FT_mod = 6 PKNL = 1 PHC0 = 304.8356 PHC1 = -4.43539 SI = 64K 
       data hash MD5: 64K
       B8 C5 56 37 5B 90 15 51 E1 C6 BE 45 08 C2 C9 8E>)
(   3,<2020-11-30 13:32:10.109 +0100>,<Patrizia>,<NMR-400>,<TOPSPIN 1.3>,
      <apk 
       data hash MD5: 64K
       85 51 5A CB B9 0E C3 B0 76 63 41 70 88 71 53 7F>)
##END=

$$ hash MD5
$$ 59 C3 F2 F4 D3 EF 12 C3 EF 8D F7 AD A2 95 14 2F
