# Supplementary material for: Asymmetric Cascade Aza-Henry/Lactamization Reaction in the Highly Enantioselective Organocatalytic Synthesis of 3-(Nitromethyl)isoindolin-1-ones from α-Amido Sulfones
Source: J Org Chem. 2022 Jun 14;87(13):8420–8. doi: 10.1021/acs.joc.2c00518 (PMC9490826; doi:10.1021/acs.joc.2c00518)
Supplement: Supplementary file 2 — jo2c00518_si_002.zip [file jo2c00518_si_002.zip › FID spettri amido sulfones/FID amidosolfoni/1a_H1/pdata/1/integrals.txt]

   Current data set:
   NAME =	Lorenzo_2019	EXPNO =	241	PROCNO = 1
   USER =	400	DU    =	C:/Users/Giuseppe/Desktop/topspin1/bruker

   Number   Integrated Region     Integral
     1      8.168      8.031         1.02605
     2      7.878      7.763         2.05125
     3      7.710      7.443         5.00665
     4      7.443      7.275         5.03754
     5      6.336      6.099         1.00843
     6      5.771      5.626         1.01025
     7      5.496      5.359         2.01933
     8      2.527      2.336         3.03356
     9      1.344      1.214         9.00000
