# Supplementary material for: Asymmetric Cascade Aza-Henry/Lactamization Reaction in the Highly Enantioselective Organocatalytic Synthesis of 3-(Nitromethyl)isoindolin-1-ones from α-Amido Sulfones
Source: J Org Chem. 2022 Jun 14;87(13):8420–8. doi: 10.1021/acs.joc.2c00518 (PMC9490826; doi:10.1021/acs.joc.2c00518)
Supplement: Supplementary file 2 — jo2c00518_si_002.zip [file jo2c00518_si_002.zip › FID spettri amido sulfones/FID amidosolfoni/1a_H1/pdata/1/intrng]

A 1.0 #regions in PPM
# low field   high field  bias        slope
  8.167978586924336  8.030573339667665  -32000.0  -0.0  # for region 1
  7.877900842715809  7.763396470001916  448000.0  -0.0  # for region 2
  7.709961096068766  7.442784226403017  3392000.0  -0.0  # for region 3
  7.442784226403017  7.274844479755974  1184000.0  -0.0  # for region 4
  6.335908623502055  6.099266253226677  -0.0  -0.0  # for region 5
  5.7710203847801855  5.625981512675922  -3104000.0  -0.0  # for region 6
  5.496209890266843  5.358804643010172  1536000.0  -0.0  # for region 7
  2.5267298245532293  2.335889203363408  1760000.0  -0.0  # for region 8
  1.3435179731763394  1.2137463507672612  -0.0  -0.0  # for region 9
