# Supplementary material for: Asymmetric Cascade Aza-Henry/Lactamization Reaction in the Highly Enantioselective Organocatalytic Synthesis of 3-(Nitromethyl)isoindolin-1-ones from α-Amido Sulfones
Source: J Org Chem. 2022 Jun 14;87(13):8420–8. doi: 10.1021/acs.joc.2c00518 (PMC9490826; doi:10.1021/acs.joc.2c00518)
Supplement: Supplementary file 2 — jo2c00518_si_002.zip [file jo2c00518_si_002.zip › FID spettri amido sulfones/FID amidosolfoni/1a_H1/pdata/1/parm.txt]

NAME       Lorenzo_2019                
EXPNO               241                
PROCNO                1                
Date_          20201130                
Time              13.31                
INSTRUM           spect                
PROBHD   5 mm PABBO BB/                
PULPROG              zg                
TD                16384                
SOLVENT           CDCl3                
NS                   14                
DS                    0                
SWH            4807.692 Hz             
FIDRES         0.293438 Hz             
AQ            1.7040900 sec            
RG                  128                
DW              104.000 usec           
DE                 6.00 usec           
TE                300.2 K              
D1           2.00000000 sec            
TD0                   1                

======== CHANNEL f1 ========
NUC1                 1H                
P1                14.00 usec           
PL1               -3.25 dB             
SFO1        400.1324008 MHz            
SI                65536                
SF          400.1300093 MHz            
WDW                  no                
SSB                   0                
LB                 0.00 Hz             
GB                    0                
PC                 1.00                
