# Supplementary material for: Asymmetric Cascade Aza-Henry/Lactamization Reaction in the Highly Enantioselective Organocatalytic Synthesis of 3-(Nitromethyl)isoindolin-1-ones from α-Amido Sulfones
Source: J Org Chem. 2022 Jun 14;87(13):8420–8. doi: 10.1021/acs.joc.2c00518 (PMC9490826; doi:10.1021/acs.joc.2c00518)
Supplement: Supplementary file 2 — jo2c00518_si_002.zip [file jo2c00518_si_002.zip › FID spettri amido sulfones/FID amidosolfoni/1a_H1/pdata/1/peak.txt.bak]

DU=C:/Bruker/TOPSPIN, USER=laura, NAME=Lorenzo_2019, EXPNO=241, PROCNO=1
F1=8.634ppm, F2=7.740ppm, MI=3.67cm, MAXI=18.60cm, PC=1.000
     #     ADDRESS            FREQUENCY         INTENSITY
                           [Hz]        [PPM]
     1     21291.8     3233.365       8.0808         4.00

     2     21398.1     3225.565       8.0613         3.92

     3     22742.6     3126.944       7.8148         7.85

     4     22849.5     3119.095       7.7952         7.86

     5     23664.4     3059.313       7.6458         3.48

     6     23818.8     3047.983       7.6175         5.14

     7     23933.3     3039.600       7.5965         5.12

     8     24030.4     3032.463       7.5787         4.64

     9     24205.5     3019.622       7.5466         6.14

    10     24305.3     3012.282       7.5283         3.60

    11     24460.8     3000.911       7.4998         7.93

    12     24555.1     2993.961       7.4825        12.23

    13     24714.4     2982.284       7.4533         3.59

    14     24903.7     2968.399       7.4186         4.83

    15     24997.5     2961.520       7.4014         9.92

    16     25098.9     2954.076       7.3828         7.48

    17     25181.3     2948.055       7.3677         6.09

    18     25275.1     2941.153       7.3505         5.41

    19     25444.7     2928.706       7.3194         8.47

    20     25549.5     2921.034       7.3002         7.61

    21     25769.3     2904.894       7.2599         6.12

    22     31390.0     2492.559       6.2294         2.75

    23     31541.6     2481.435       6.2016         2.78

    24     34385.0     2272.873       5.6803         0.41

    25     34502.8     2264.203       5.6587         0.41

    26     35848.9     2165.445       5.4119        27.84

    27     52203.3      965.698       2.4135        24.09

    28     56742.4      632.743       1.5813         7.93

    29     58437.6      508.376       1.2705        70.00
