# Supplementary material for: Asymmetric Cascade Aza-Henry/Lactamization Reaction in the Highly Enantioselective Organocatalytic Synthesis of 3-(Nitromethyl)isoindolin-1-ones from α-Amido Sulfones
Source: J Org Chem. 2022 Jun 14;87(13):8420–8. doi: 10.1021/acs.joc.2c00518 (PMC9490826; doi:10.1021/acs.joc.2c00518)
Supplement: Supplementary file 2 — jo2c00518_si_002.zip [file jo2c00518_si_002.zip › FID spettri amido sulfones/FID amidosolfoni/1a_H1/pdata/1/peaklist.xml]

<?xml version="1.0" encoding="UTF-8"?>
<PeakList>
  <PeakList1D>
    <PeakList1DHeader creator="400" date="2021-12-25T13:02:29" expNo="241" name="Lorenzo_2019" owner="" procNo="1" source="C:\Users\Giuseppe\Desktop\topspin1\bruker">
      <PeakPickDetails>F1=8.634ppm, F2=7.740ppm, MI=3.67cm, MAXI=18.60cm, PC=1.000
      </PeakPickDetails>
    </PeakList1DHeader>
    <Peak1D F1="8.0807" intensity="4.0" type="0"/>
    <Peak1D F1="8.0612" intensity="3.92" type="0"/>
    <Peak1D F1="7.8147" intensity="7.85" type="0"/>
    <Peak1D F1="7.7951" intensity="7.86" type="0"/>
  </PeakList1D>
  <PeakList1D>
    <PeakList1DHeader creator="400" date="2021-12-25T13:02:29" expNo="241" name="Lorenzo_2019" owner="" procNo="1" source="C:\Users\Giuseppe\Desktop\topspin1\bruker">
      <PeakPickDetails>F1=7.688ppm, F2=7.286ppm, MI=2.99cm, MAXI=16.73cm, PC=1.000
      </PeakPickDetails>
    </PeakList1DHeader>
    <Peak1D F1="7.6457" intensity="3.48" type="0"/>
    <Peak1D F1="7.6174" intensity="5.14" type="0"/>
    <Peak1D F1="7.5964" intensity="5.12" type="0"/>
    <Peak1D F1="7.5786" intensity="4.64" type="0"/>
    <Peak1D F1="7.5465" intensity="6.14" type="0"/>
    <Peak1D F1="7.5282" intensity="3.6" type="0"/>
    <Peak1D F1="7.4997" intensity="7.93" type="0"/>
    <Peak1D F1="7.4824" intensity="12.23" type="0"/>
    <Peak1D F1="7.4532" intensity="3.59" type="0"/>
    <Peak1D F1="7.4185" intensity="4.83" type="0"/>
    <Peak1D F1="7.4013" intensity="9.92" type="0"/>
    <Peak1D F1="7.3827" intensity="7.48" type="0"/>
    <Peak1D F1="7.3677" intensity="6.09" type="0"/>
    <Peak1D F1="7.3504" intensity="5.41" type="0"/>
    <Peak1D F1="7.3193" intensity="8.47" type="0"/>
    <Peak1D F1="7.3001" intensity="7.61" type="0"/>
  </PeakList1D>
  <PeakList1D>
    <PeakList1DHeader creator="400" date="2021-12-25T13:02:29" expNo="241" name="Lorenzo_2019" owner="" procNo="1" source="C:\Users\Giuseppe\Desktop\topspin1\bruker">
      <PeakPickDetails>F1=6.345ppm, F2=6.094ppm, MI=1.34cm, MAXI=7.02cm, PC=1.000
      </PeakPickDetails>
    </PeakList1DHeader>
    <Peak1D F1="6.2293" intensity="2.75" type="0"/>
    <Peak1D F1="6.2015" intensity="2.78" type="0"/>
  </PeakList1D>
  <PeakList1D>
    <PeakList1DHeader creator="400" date="2021-12-25T13:02:29" expNo="241" name="Lorenzo_2019" owner="" procNo="1" source="C:\Users\Giuseppe\Desktop\topspin1\bruker">
      <PeakPickDetails>F1=5.802ppm, F2=5.542ppm, MI=0.32cm, MAXI=5.21cm, PC=1.000
      </PeakPickDetails>
    </PeakList1DHeader>
    <Peak1D F1="5.6802" intensity="0.41" type="0"/>
    <Peak1D F1="5.6586" intensity="0.41" type="0"/>
  </PeakList1D>
  <PeakList1D>
    <PeakList1DHeader creator="400" date="2021-12-25T13:02:29" expNo="241" name="Lorenzo_2019" owner="" procNo="1" source="C:\Users\Giuseppe\Desktop\topspin1\bruker">
      <PeakPickDetails>F1=5.542ppm, F2=5.229ppm, MI=26.06cm, MAXI=32.75cm, PC=1.000
      </PeakPickDetails>
    </PeakList1DHeader>
    <Peak1D F1="5.4118" intensity="27.84" type="0"/>
  </PeakList1D>
  <PeakList1D>
    <PeakList1DHeader creator="400" date="2021-12-25T13:02:29" expNo="241" name="Lorenzo_2019" owner="" procNo="1" source="C:\Users\Giuseppe\Desktop\topspin1\bruker">
      <PeakPickDetails>F1=2.565ppm, F2=2.198ppm, MI=21.36cm, MAXI=27.41cm, PC=1.000
      </PeakPickDetails>
    </PeakList1DHeader>
    <Peak1D F1="2.4134" intensity="24.09" type="0"/>
  </PeakList1D>
  <PeakList1D>
    <PeakList1DHeader creator="400" date="2021-12-25T13:02:29" expNo="241" name="Lorenzo_2019" owner="" procNo="1" source="C:\Users\Giuseppe\Desktop\topspin1\bruker">
      <PeakPickDetails>F1=1.405ppm, F2=0.977ppm, MI=65.50cm, MAXI=73.10cm, PC=1.000
      </PeakPickDetails>
    </PeakList1DHeader>
    <Peak1D F1="1.2704" intensity="70.0" type="0"/>
  </PeakList1D>
</PeakList>
