# Supplementary material for: Asymmetric Cascade Aza-Henry/Lactamization Reaction in the Highly Enantioselective Organocatalytic Synthesis of 3-(Nitromethyl)isoindolin-1-ones from α-Amido Sulfones
Source: J Org Chem. 2022 Jun 14;87(13):8420–8. doi: 10.1021/acs.joc.2c00518 (PMC9490826; doi:10.1021/acs.joc.2c00518)
Supplement: Supplementary file 2 — jo2c00518_si_002.zip [file jo2c00518_si_002.zip › FID spettri amido sulfones/FID amidosolfoni/1a_H1/pdata/1/peakrng]

P    #regions in PPM
# 2021-12-25 13:02:32 +0100  Giuseppe@LAPTOP-TMROBLOK
# low field   high field   mi   maxi
  8.633629702627498  7.740495595459137  3.668  18.596  # for region 1
  7.687854690712534  7.285627347565678  2.988  16.730  # for region 2
  6.344567148505112  6.094123708432542  1.344  7.021  # for region 3
  5.801554884170557  5.5420216393523996  0.322  5.212  # for region 4
  5.5420116393524  5.2290330206010935  26.060  32.752  # for region 5
  2.5648979487911934  2.1984839561067373  21.363  27.411  # for region 6
  1.404586971957082  0.9771039804918832  65.504  73.096  # for region 7
