# Supplementary material for: Asymmetric Cascade Aza-Henry/Lactamization Reaction in the Highly Enantioselective Organocatalytic Synthesis of 3-(Nitromethyl)isoindolin-1-ones from α-Amido Sulfones
Source: J Org Chem. 2022 Jun 14;87(13):8420–8. doi: 10.1021/acs.joc.2c00518 (PMC9490826; doi:10.1021/acs.joc.2c00518)
Supplement: Supplementary file 2 — jo2c00518_si_002.zip [file jo2c00518_si_002.zip › FID spettri amido sulfones/FID amidosolfoni/1b_C13/pdata/1/auditp.txt]

##TITLE= Audit trail, TOPSPIN		Version 2.1
##JCAMPDX= 5.01
##ORIGIN= Bruker BioSpin GmbH
##OWNER= nmr
$$ /opt/topspin2.1pl8/data/Laura/nmr/13C_LORENZO/46/pdata/1/auditp.txt
##AUDIT TRAIL=  $$ (NUMBER, WHEN, WHO, WHERE, PROCESS, VERSION, WHAT)
(   1,<2021-07-01 17:32:52.215 +0200>,<nmr>,<NMR-300>,<go>,<TOPSPIN 2.1>,
      <created by zg
	started at 2021-07-01 17:02:20.749 +0200,
	POWCHK enabled, PULCHK disabled,
       terminated by command 'halt'
       configuration hash MD5:
       23 24 66 47 40 C3 4B 8A 62 61 07 4A 09 2D CE BE
       data hash MD5: 32K
       60 94 0C 53 75 A6 F0 DE 2F 88 BC 03 E8 86 6D 39>)
(   2,<2021-07-01 17:32:55.431 +0200>,<nmr>,<NMR-300>,<proc1d>,<TOPSPIN 2.1>,
      <Start of raw data processing
       efp BC_mod = 2 LB = 3 FT_mod = 6 PKNL = 1 PHC0 = 59.30114 PHC1 = -113.376 SI = 16K 
       data hash MD5: 16K
       DE 16 C5 88 88 2B 91 95 4E 36 F6 D6 33 DD 8C 3E>)
##END=

$$ hash MD5
$$ 52 28 4A 82 3C 59 A3 78 36 A6 FA 82 58 E1 74 94
