# Supplementary material for: Asymmetric Cascade Aza-Henry/Lactamization Reaction in the Highly Enantioselective Organocatalytic Synthesis of 3-(Nitromethyl)isoindolin-1-ones from α-Amido Sulfones
Source: J Org Chem. 2022 Jun 14;87(13):8420–8. doi: 10.1021/acs.joc.2c00518 (PMC9490826; doi:10.1021/acs.joc.2c00518)
Supplement: Supplementary file 2 — jo2c00518_si_002.zip [file jo2c00518_si_002.zip › FID spettri amido sulfones/FID amidosolfoni/1b_C13/pdata/1/peaklist.xml]

<?xml version="1.0" encoding="UTF-8"?>
<PeakList>
  <PeakList1D>
    <PeakList1DHeader creator="Laura" date="2021-07-01T17:26:50" expNo="46" name="13C_LORENZO" owner="" procNo="1" source="/opt/topspin2.1pl8">
      <PeakPickDetails>F1=174.403ppm, F2=165.090ppm, MI=1.12cm, MAXI=4.43cm, PC=1.400
      </PeakPickDetails>
    </PeakList1DHeader>
    <Peak1D F1="167.0989" intensity="1.52" type="0"/>
  </PeakList1D>
  <PeakList1D>
    <PeakList1DHeader creator="Laura" date="2021-07-01T17:26:50" expNo="46" name="13C_LORENZO" owner="" procNo="1" source="/opt/topspin2.1pl8">
      <PeakPickDetails>F1=158.330ppm, F2=151.420ppm, MI=1.32cm, MAXI=2.84cm, PC=1.400
      </PeakPickDetails>
    </PeakList1DHeader>
    <Peak1D F1="154.8672" intensity="1.84" type="0"/>
  </PeakList1D>
  <PeakList1D>
    <PeakList1DHeader creator="Laura" date="2021-07-01T17:26:50" expNo="46" name="13C_LORENZO" owner="" procNo="1" source="/opt/topspin2.1pl8">
      <PeakPickDetails>F1=146.313ppm, F2=142.858ppm, MI=2.91cm, MAXI=5.09cm, PC=1.400
      </PeakPickDetails>
    </PeakList1DHeader>
    <Peak1D F1="145.1216" intensity="3.32" type="0"/>
  </PeakList1D>
  <PeakList1D>
    <PeakList1DHeader creator="Laura" date="2021-07-01T17:26:50" expNo="46" name="13C_LORENZO" owner="" procNo="1" source="/opt/topspin2.1pl8">
      <PeakPickDetails>F1=139.252ppm, F2=120.475ppm, MI=1.12cm, MAXI=16.59cm, PC=1.400
      </PeakPickDetails>
    </PeakList1DHeader>
    <Peak1D F1="135.947" intensity="1.6" type="0"/>
    <Peak1D F1="135.7986" intensity="2.73" type="0"/>
    <Peak1D F1="134.229" intensity="2.88" type="0"/>
    <Peak1D F1="132.6574" intensity="3.25" type="0"/>
    <Peak1D F1="131.4762" intensity="3.93" type="0"/>
    <Peak1D F1="130.9448" intensity="1.68" type="0"/>
    <Peak1D F1="129.8283" intensity="9.89" type="0"/>
    <Peak1D F1="129.6381" intensity="5.88" type="0"/>
    <Peak1D F1="129.3498" intensity="11.6" type="0"/>
    <Peak1D F1="128.7708" intensity="11.66" type="0"/>
    <Peak1D F1="128.6417" intensity="8.97" type="0"/>
    <Peak1D F1="128.5699" intensity="10.93" type="0"/>
    <Peak1D F1="128.4921" intensity="10.07" type="0"/>
    <Peak1D F1="128.3536" intensity="7.09" type="0"/>
  </PeakList1D>
  <PeakList1D>
    <PeakList1DHeader creator="Laura" date="2021-07-01T17:26:50" expNo="46" name="13C_LORENZO" owner="" procNo="1" source="/opt/topspin2.1pl8">
      <PeakPickDetails>F1=74.058ppm, F2=62.190ppm, MI=1.16cm, MAXI=6.39cm, PC=1.400
      </PeakPickDetails>
    </PeakList1DHeader>
    <Peak1D F1="70.637" intensity="2.74" type="0"/>
    <Peak1D F1="67.5775" intensity="5.87" type="0"/>
  </PeakList1D>
  <PeakList1D>
    <PeakList1DHeader creator="Laura" date="2021-07-01T17:26:50" expNo="46" name="13C_LORENZO" owner="" procNo="1" source="/opt/topspin2.1pl8">
      <PeakPickDetails>F1=29.293ppm, F2=19.228ppm, MI=1.21cm, MAXI=9.80cm, PC=1.400
      </PeakPickDetails>
    </PeakList1DHeader>
    <Peak1D F1="21.8935" intensity="4.75" type="0"/>
  </PeakList1D>
</PeakList>
