# Supplementary material for: Asymmetric Cascade Aza-Henry/Lactamization Reaction in the Highly Enantioselective Organocatalytic Synthesis of 3-(Nitromethyl)isoindolin-1-ones from α-Amido Sulfones
Source: J Org Chem. 2022 Jun 14;87(13):8420–8. doi: 10.1021/acs.joc.2c00518 (PMC9490826; doi:10.1021/acs.joc.2c00518)
Supplement: Supplementary file 2 — jo2c00518_si_002.zip [file jo2c00518_si_002.zip › FID spettri amido sulfones/FID amidosolfoni/1b_C13/pdata/1/peakrng]

P    #regions in PPM
# 2021-07-01 17:27:03 +0200  nmr@NMR-300
# low field   high field   mi   maxi
  174.4034346080784  165.0899006324532  1.124  4.428  # for region 1
  158.33007758562846  151.42003624887428  1.322  2.842  # for region 2
  146.31261439127337  142.85759372289627  2.908  5.089  # for region 3
  139.25235476458974  120.47506852340989  1.124  16.590  # for region 4
  74.05761693521332  62.19037203078765  1.157  6.389  # for region 5
  29.29256653624056  19.227941110968164  1.212  9.804  # for region 6
