# Supplementary material for: Asymmetric Cascade Aza-Henry/Lactamization Reaction in the Highly Enantioselective Organocatalytic Synthesis of 3-(Nitromethyl)isoindolin-1-ones from α-Amido Sulfones
Source: J Org Chem. 2022 Jun 14;87(13):8420–8. doi: 10.1021/acs.joc.2c00518 (PMC9490826; doi:10.1021/acs.joc.2c00518)
Supplement: Supplementary file 2 — jo2c00518_si_002.zip [file jo2c00518_si_002.zip › FID spettri amido sulfones/FID amidosolfoni/1b_H1/pdata/1/auditp.txt]

##TITLE= Audit trail, TOPSPIN		Version 2.1
##JCAMPDX= 5.01
##ORIGIN= Bruker BioSpin GmbH
##OWNER= nmr
$$ /opt/topspin2.1pl8/data/Laura/nmr/Lorenzo/418/pdata/1/auditp.txt
##AUDIT TRAIL=  $$ (NUMBER, WHEN, WHO, WHERE, PROCESS, VERSION, WHAT)
(   1,<2021-06-10 12:58:34.372 +0200>,<nmr>,<NMR-300>,<go>,<TOPSPIN 2.1>,
      <acquisition in progress>)
(   2,<2021-06-10 12:59:43.855 +0200>,<nmr>,<NMR-300>,<proc1d>,<TOPSPIN 2.1>,
      <Start of raw data processing
       fp FT_mod = 6 PKNL = 1 PHC0 = 68.5603 PHC1 = 10.41472 SI = 128K 
       data hash MD5: 128K
       13 18 50 1A 04 91 0E 82 57 54 3A C0 18 CD 9E 73>)
##END=

$$ hash MD5
$$ F8 06 A8 CF 46 4E 93 CC AD 2D 11 46 EB 4D 50 BB
