# Supplementary material for: Asymmetric Cascade Aza-Henry/Lactamization Reaction in the Highly Enantioselective Organocatalytic Synthesis of 3-(Nitromethyl)isoindolin-1-ones from α-Amido Sulfones
Source: J Org Chem. 2022 Jun 14;87(13):8420–8. doi: 10.1021/acs.joc.2c00518 (PMC9490826; doi:10.1021/acs.joc.2c00518)
Supplement: Supplementary file 2 — jo2c00518_si_002.zip [file jo2c00518_si_002.zip › FID spettri amido sulfones/FID amidosolfoni/1b_H1/pdata/1/integrals.txt]

   Current data set:
   NAME =	Lorenzo	EXPNO =	418	PROCNO = 1
   USER =	300	DU    =	C:/Users/Giuseppe/Desktop/topspin1/bruker

   Number   Integrated Region     Integral
     1      8.150      7.981         1.08312
     2      7.797      7.646         2.02101
     3      7.646      7.293        11.95678
     4      7.255      7.168         3.02599
     5      6.649      6.470         1.10042
     6      5.458      5.293         2.00000
     7      5.065      4.814         2.04653
     8      2.538      2.203         3.05913
