# Supplementary material for: Asymmetric Cascade Aza-Henry/Lactamization Reaction in the Highly Enantioselective Organocatalytic Synthesis of 3-(Nitromethyl)isoindolin-1-ones from α-Amido Sulfones
Source: J Org Chem. 2022 Jun 14;87(13):8420–8. doi: 10.1021/acs.joc.2c00518 (PMC9490826; doi:10.1021/acs.joc.2c00518)
Supplement: Supplementary file 2 — jo2c00518_si_002.zip [file jo2c00518_si_002.zip › FID spettri amido sulfones/FID amidosolfoni/1b_H1/pdata/1/intrng]

A 1.0 #regions in PPM
# low field   high field  bias        slope
  8.150130258969867  7.980638542354332  -2304000.0  -0.0  # for region 1
  7.796618964314608  7.646497729597991  -0.0  -0.0  # for region 2
  7.646497729597991  7.2929864349427325  -1.4592E7  -0.0  # for region 3
  7.254528547080787  7.168165111996492  -6912000.0  -0.0  # for region 4
  6.6489179118037  6.469740954238706  -4352000.0  -0.0  # for region 5
  5.457633275020226  5.29298417887942  -768000.0  -0.0  # for region 6
  5.06538101656713  4.813564751881192  -2304000.0  -0.0  # for region 7
  2.5384468307346584  2.2029050082812267  -768000.0  -0.0  # for region 8
