# Supplementary material for: Asymmetric Cascade Aza-Henry/Lactamization Reaction in the Highly Enantioselective Organocatalytic Synthesis of 3-(Nitromethyl)isoindolin-1-ones from α-Amido Sulfones
Source: J Org Chem. 2022 Jun 14;87(13):8420–8. doi: 10.1021/acs.joc.2c00518 (PMC9490826; doi:10.1021/acs.joc.2c00518)
Supplement: Supplementary file 2 — jo2c00518_si_002.zip [file jo2c00518_si_002.zip › FID spettri amido sulfones/FID amidosolfoni/1b_H1/pdata/1/peaklist.xml]

<?xml version="1.0" encoding="UTF-8"?>
<PeakList>
  <PeakList1D>
    <PeakList1DHeader creator="300" date="2021-08-07T10:55:30" expNo="418" name="Lorenzo" owner="" procNo="1" source="C:\Users\Giuseppe\Desktop\topspin1\bruker">
      <PeakPickDetails>F1=8.237ppm, F2=7.965ppm, MI=1.16cm, MAXI=3.26cm, PC=1.000
      </PeakPickDetails>
    </PeakList1DHeader>
    <Peak1D F1="8.08" intensity="1.5" type="0"/>
    <Peak1D F1="8.0541" intensity="1.47" type="0"/>
  </PeakList1D>
  <PeakList1D>
    <PeakList1DHeader creator="300" date="2021-08-07T10:55:30" expNo="418" name="Lorenzo" owner="" procNo="1" source="C:\Users\Giuseppe\Desktop\topspin1\bruker">
      <PeakPickDetails>F1=7.882ppm, F2=7.272ppm, MI=2.03cm, MAXI=6.80cm, PC=1.000
      </PeakPickDetails>
    </PeakList1DHeader>
    <Peak1D F1="7.7409" intensity="3.82" type="0"/>
    <Peak1D F1="7.7137" intensity="4.31" type="0"/>
    <Peak1D F1="7.6028" intensity="2.03" type="0"/>
    <Peak1D F1="7.587" intensity="2.25" type="0"/>
    <Peak1D F1="7.5649" intensity="2.83" type="0"/>
    <Peak1D F1="7.5343" intensity="2.28" type="0"/>
    <Peak1D F1="7.5013" intensity="3.35" type="0"/>
    <Peak1D F1="7.4758" intensity="4.56" type="0"/>
    <Peak1D F1="7.4054" intensity="3.41" type="0"/>
    <Peak1D F1="7.3806" intensity="3.66" type="0"/>
    <Peak1D F1="7.3754" intensity="3.57" type="0"/>
    <Peak1D F1="7.3697" intensity="2.75" type="0"/>
    <Peak1D F1="7.3643" intensity="2.53" type="0"/>
    <Peak1D F1="7.3522" intensity="3.38" type="0"/>
    <Peak1D F1="7.3334" intensity="4.19" type="0"/>
  </PeakList1D>
  <PeakList1D>
    <PeakList1DHeader creator="300" date="2021-08-07T10:55:30" expNo="418" name="Lorenzo" owner="" procNo="1" source="C:\Users\Giuseppe\Desktop\topspin1\bruker">
      <PeakPickDetails>F1=7.272ppm, F2=7.165ppm, MI=3.11cm, MAXI=5.46cm, PC=1.000
      </PeakPickDetails>
    </PeakList1DHeader>
    <Peak1D F1="7.248" intensity="3.34" type="0"/>
    <Peak1D F1="7.2267" intensity="4.99" type="0"/>
    <Peak1D F1="7.1992" intensity="3.9" type="0"/>
  </PeakList1D>
  <PeakList1D>
    <PeakList1DHeader creator="300" date="2021-08-07T10:55:30" expNo="418" name="Lorenzo" owner="" procNo="1" source="C:\Users\Giuseppe\Desktop\topspin1\bruker">
      <PeakPickDetails>F1=6.769ppm, F2=6.464ppm, MI=0.40cm, MAXI=1.85cm, PC=1.000
      </PeakPickDetails>
    </PeakList1DHeader>
    <Peak1D F1="6.5911" intensity="1.02" type="0"/>
    <Peak1D F1="6.5528" intensity="0.97" type="0"/>
  </PeakList1D>
  <PeakList1D>
    <PeakList1DHeader creator="300" date="2021-08-07T10:55:30" expNo="418" name="Lorenzo" owner="" procNo="1" source="C:\Users\Giuseppe\Desktop\topspin1\bruker">
      <PeakPickDetails>F1=5.516ppm, F2=5.343ppm, MI=5.50cm, MAXI=7.34cm, PC=1.000
      </PeakPickDetails>
    </PeakList1DHeader>
    <Peak1D F1="5.4037" intensity="6.06" type="0"/>
  </PeakList1D>
  <PeakList1D>
    <PeakList1DHeader creator="300" date="2021-08-07T10:55:30" expNo="418" name="Lorenzo" owner="" procNo="1" source="C:\Users\Giuseppe\Desktop\topspin1\bruker">
      <PeakPickDetails>F1=5.079ppm, F2=4.774ppm, MI=0.54cm, MAXI=3.73cm, PC=1.000
      </PeakPickDetails>
    </PeakList1DHeader>
    <Peak1D F1="5.022" intensity="0.76" type="0"/>
    <Peak1D F1="4.9819" intensity="2.24" type="0"/>
    <Peak1D F1="4.9428" intensity="2.35" type="0"/>
    <Peak1D F1="4.9026" intensity="0.89" type="0"/>
  </PeakList1D>
  <PeakList1D>
    <PeakList1DHeader creator="300" date="2021-08-07T10:55:30" expNo="418" name="Lorenzo" owner="" procNo="1" source="C:\Users\Giuseppe\Desktop\topspin1\bruker">
      <PeakPickDetails>F1=2.754ppm, F2=2.201ppm, MI=8.83cm, MAXI=11.87cm, PC=1.000
      </PeakPickDetails>
    </PeakList1DHeader>
    <Peak1D F1="2.4075" intensity="10.0" type="0"/>
  </PeakList1D>
</PeakList>
