# Supplementary material for: Asymmetric Cascade Aza-Henry/Lactamization Reaction in the Highly Enantioselective Organocatalytic Synthesis of 3-(Nitromethyl)isoindolin-1-ones from α-Amido Sulfones
Source: J Org Chem. 2022 Jun 14;87(13):8420–8. doi: 10.1021/acs.joc.2c00518 (PMC9490826; doi:10.1021/acs.joc.2c00518)
Supplement: Supplementary file 2 — jo2c00518_si_002.zip [file jo2c00518_si_002.zip › FID spettri amido sulfones/FID amidosolfoni/1b_H1/pdata/1/peakrng]

P    #regions in PPM
# 2021-12-09 15:38:50 +0100  Giuseppe@LAPTOP-TMROBLOK
# low field   high field   mi   maxi
  8.236638568598307  7.9645574146806455  1.158  3.256  # for region 1
  7.882108580160142  7.271997204708415  2.026  6.802  # for region 2
  7.271987204708416  7.164813719831761  3.112  5.463  # for region 3
  6.769049314133344  6.46398862640748  0.398  1.845  # for region 4
  5.51582702942169  5.342684476928632  5.500  7.345  # for region 5
  5.078848206463021  4.773787518737158  0.543  3.727  # for region 6
  2.7537910729848196  2.2013838816974456  8.828  11.868  # for region 7
