# Supplementary material for: Asymmetric Cascade Aza-Henry/Lactamization Reaction in the Highly Enantioselective Organocatalytic Synthesis of 3-(Nitromethyl)isoindolin-1-ones from α-Amido Sulfones
Source: J Org Chem. 2022 Jun 14;87(13):8420–8. doi: 10.1021/acs.joc.2c00518 (PMC9490826; doi:10.1021/acs.joc.2c00518)
Supplement: Supplementary file 2 — jo2c00518_si_002.zip [file jo2c00518_si_002.zip › FID spettri amido sulfones/FID amidosolfoni/1b_H1/scon2]

##TITLE= Parameter file, TOPSPIN		Version 2.1
##JCAMPDX= 5.0
##DATATYPE= Parameter Values
##NPOINTS= 1	$$ modification sequence number
##ORIGIN= Bruker BioSpin GmbH
##OWNER= nmr
$$ 2021-06-10 12:58:34.311 +0200  nmr@NMR-300
$$ /opt/topspin2.1pl8/data/Laura/nmr/Lorenzo/418/scon2
$$ process /opt/topspin2.1pl8/prog/mod/go
##$BLKTR= (0..15)
3 3 3 3 3 3 3 3 3 3 3 3 3 3 3 3
##$DE1= 4.5
##$DEADC= 0.5
##$DEPA= 4.5
##$DERX= 1.5
##$FILCOR= 0
##END=
